# Supplementary material for: Distinct lactate utilization strategies drive niche differentiation between two co-existing Megasphaera species in the rumen microbiome
Source: ISME J. 2025 Jul 14;19(1):wraf147. doi: 10.1093/ismejo/wraf147 (PMC12342382; doi:10.1093/ismejo/wraf147)
Supplement: Supplementary_Table_1_final_wraf147 [file supplementary_table_1_final_wraf147.zip › Supplementary_Table_1_final_wraf147.csv]

Species	Figure2A ID	Isolate or MAG	Assembly Accession	Metagenome Study	Metagenome Assembly	Genome ID	Position of Acrylate Pathway	GTDB Taxonomy
M elsdenii	MAG (cattle, Scotland)	MAG	NA	Stewart et al. 2019	Stewart et al. 2019	10675_min2k_bin.2134	NA	d__Bacteria;p__Firmicutes_C;c__Negativicutes;o__Veillonellales;f__Megasphaeraceae;g__Megasphaera;s__Megasphaera elsdenii
M elsdenii	M. elsdenii T81 (cattle, US)	Isolate	GCA_003006415	NA	NA	Megasphaera_elsdenii_2410	Contig 1, 1305458 - 1307862	d__Bacteria;p__Firmicutes_C;c__Negativicutes;o__Veillonellales;f__Megasphaeraceae;g__Megasphaera;s__Megasphaera elsdenii
M elsdenii	M. elsdenii LC1 (sheep, US)	Isolate	GCA_003010495.1	NA	NA	Megasphaera_elsdenii_DSM20460	Contig 1, 1132039 - 1134443	d__Bacteria;p__Firmicutes_C;c__Negativicutes;o__Veillonellales;f__Megasphaeraceae;g__Megasphaera;s__Megasphaera elsdenii
M elsdenii	M. elsdenii ASM1292852v1 (pig, Germany)	Isolate	GCA_012928525.1	NA	NA	Megasphaera_elsdenii_pig_ASM1292852v1	Contig 34, 66837 - 69241	d__Bacteria;p__Firmicutes_C;c__Negativicutes;o__Veillonellales;f__Megasphaeraceae;g__Megasphaera;s__Megasphaera elsdenii
M elsdenii	MAG (calf, Canada)	MAG	NA	Malmuthuge et al., 2019	This Study	bin.153	NA	d__Bacteria;p__Firmicutes_C;c__Negativicutes;o__Veillonellales;f__Megasphaeraceae;g__Megasphaera;s__Megasphaera elsdenii
M hexanoica	MAG (cattle, Scotland)	MAG	NA	Stewart et al. 2019	Stewart et al. 2019	10676_min2k_bin.723	NA	d__Bacteria;p__Firmicutes_C;c__Negativicutes;o__Veillonellales;f__Megasphaeraceae;g__Caecibacter;s__Caecibacter massiliensis
M hexanoica	M. hexanoica MH (cattle, Japan)	Isolate	GCA_003315775.1	NA	NA	Megasphaera_hexanoica_MH	Missing	d__Bacteria;p__Firmicutes_C;c__Negativicutes;o__Veillonellales;f__Megasphaeraceae;g__Caecibacter;s__Caecibacter massiliensis
M hexanoica	M. hexanoica ASM1284350v1 (pig, Germany)	Isolate	GCA_012843505.1	NA	NA	Megasphaera_hexanoica_pig_ASM1284350v1	Missing	d__Bacteria;p__Firmicutes_C;c__Negativicutes;o__Veillonellales;f__Megasphaeraceae;g__Caecibacter;s__Caecibacter massiliensis
M hexanoica	MAG (calf, Canada)	MAG	NA	Malmuthuge et al., 2019	This Study	bin.95	NA	d__Bacteria;p__Firmicutes_C;c__Negativicutes;o__Veillonellales;f__Megasphaeraceae;g__Caecibacter;s__Caecibacter massiliensis
M hexanoica	MAG (cattle, Austria)	This Study	NA	This Study	This Study	114505.162	NA	d__Bacteria;p__Firmicutes_C;c__Negativicutes;o__Veillonellales;f__Megasphaeraceae;g__Caecibacter;s__Caecibacter massiliensis
Dialister sp.	Outgroup	MAG	NA	Stewart et al. 2019	Stewart et al. 2019	10674_min2k_bin.1838	NA	d__Bacteria;p__Firmicutes_C;c__Negativicutes;o__Veillonellales;f__Dialisteraceae;g__Dialister;s__Dialister sp002320515
