# Supplementary material for: Distinct lactate utilization strategies drive niche differentiation between two co-existing Megasphaera species in the rumen microbiome
Source: ISME J. 2025 Jul 14;19(1):wraf147. doi: 10.1093/ismejo/wraf147 (PMC12342382; doi:10.1093/ismejo/wraf147)
Supplement: Supplementary_Table_2_final_wraf147 [file supplementary_table_2_final_wraf147.zip › Supplementary_Table_2_final_wraf147.csv]

Strain	number_of_16S_rRNA_Operons	mean_bPTR	sd_bPTR	mean_unfiltered_iRep	sd_unfiltered_iRep
Megasphaera_elsdenii_2410	7	1.832862089	0.198469406	3.761272239	0.251826843
Megasphaera_hexanoica_MH	6	1.270561471	0.106369112	2.415027089	0.167435205
