# Supplementary material for: Distinct lactate utilization strategies drive niche differentiation between two co-existing Megasphaera species in the rumen microbiome
Source: ISME J. 2025 Jul 14;19(1):wraf147. doi: 10.1093/ismejo/wraf147 (PMC12342382; doi:10.1093/ismejo/wraf147)
Supplement: Supplementary_Table_3_final_wraf147 [file supplementary_table_3_final_wraf147.zip › Supplementary_Table_3_final_wraf147.csv]

tool	metric	result	note
OrthoANIu	ANI	98.63	MAG 114505.162 comparison with Megasphaera hexanoica MH
checkM	lineage	o__Selenomonadales
checkM	lineage_id	(UID1024)
checkM	genomes	64
checkM	markers	334
checkM	marker_sets	167
checkM	completeness	100
checkM	contamination	0
checkM	strain_heterogeneity	0
