# Supplementary material for: Distinct lactate utilization strategies drive niche differentiation between two co-existing Megasphaera species in the rumen microbiome
Source: ISME J. 2025 Jul 14;19(1):wraf147. doi: 10.1093/ismejo/wraf147 (PMC12342382; doi:10.1093/ismejo/wraf147)
Supplement: Supplementary_Table_4_final_wraf147 [file supplementary_table_4_final_wraf147.zip › Supplementary_Table_4_final_wraf147.csv]

MAG	classification	fastani_reference	fastani_reference_radius	fastani_taxonomy	fastani_ani	fastani_af	closest_placement_reference	closest_placement_taxonomy	closest_placement_ani	closest_placement_af	pplacer_taxonomy	classification_method	note	other_related_references(genome_id,species_name,radius,ANI,AF)	aa_percent	translation_table	red_value	warnings	checkM_taxa	checkM_marker_lineage	checkM_num_genomes	checkM_num_markers	checkM_num_marker_sets	Completeness	Contamination	Strain_heterogeneity	metagenome_read_depth_114495	metagenome_read_depth_114496	metagenome_read_depth_114497	metagenome_read_depth_114498	metagenome_read_depth_114499	metagenome_read_depth_114500	metagenome_read_depth_114501	metagenome_read_depth_114502	metagenome_read_depth_114503	metagenome_read_depth_114504	metagenome_read_depth_114505	metagenome_read_depth_114506
114501.163	d__Bacteria;p__Firmicutes_A;c__Clostridia;o__Oscillospirales;f__Acutalibacteraceae;g__Ruminococcus_E;s__Ruminococcus_E sp900317315	GCA_900317315.1	95	d__Bacteria;p__Firmicutes_A;c__Clostridia;o__Oscillospirales;f__Acutalibacteraceae;g__Ruminococcus_E;s__Ruminococcus_E sp900317315	97.74	0.82	GCA_900317315.1	d__Bacteria;p__Firmicutes_A;c__Clostridia;o__Oscillospirales;f__Acutalibacteraceae;g__Ruminococcus_E;s__Ruminococcus_E sp900317315	97.74	0.82	d__Bacteria;p__Firmicutes_A;c__Clostridia;o__Oscillospirales;f__Acutalibacteraceae;g__Ruminococcus_E;s__	ANI/Placement	topological placement and ANI have congruent species assignments	GCA_900316815.1, s__Ruminococcus_E sp900316815, 95.0, 82.07, 0.56; GCF_900100595.1, s__Ruminococcus_E sp900100595, 95.0, 80.71, 0.48; GCA_900317595.1, s__Ruminococcus_E sp900317595, 95.0, 80.51, 0.55; GCA_900316435.1, s__Ruminococcus_E sp900316435, 95.0, 79.39, 0.38; GCA_900315195.1, s__Ruminococcus_E sp900315195, 95.0, 79.33, 0.35; GCA_900317875.1, s__Ruminococcus_E sp900317875, 95.0, 79.17, 0.4…	88.79	11	N/A	N/A	o__Clostridiales	(UID1212)	172	263	149	97.5	2.13	60	14.25192996	18.61160938	10.96261965	20.34346695	25.84593407	10.91419872	15.84120487	25.20012434	14.00570053	12.93342602	8.196276947	13.14661845
114496.19	d__Bacteria;p__Firmicutes_A;c__Clostridia;o__Oscillospirales;f__Acutalibacteraceae;g__Ruminococcus_E;s__Ruminococcus_E sp900317315	GCA_900317315.1	95	d__Bacteria;p__Firmicutes_A;c__Clostridia;o__Oscillospirales;f__Acutalibacteraceae;g__Ruminococcus_E;s__Ruminococcus_E sp900317315	97.85	0.78	GCA_900317315.1	d__Bacteria;p__Firmicutes_A;c__Clostridia;o__Oscillospirales;f__Acutalibacteraceae;g__Ruminococcus_E;s__Ruminococcus_E sp900317315	97.85	0.78	d__Bacteria;p__Firmicutes_A;c__Clostridia;o__Oscillospirales;f__Acutalibacteraceae;g__Ruminococcus_E;s__	ANI/Placement	topological placement and ANI have congruent species assignments	GCA_900316815.1, s__Ruminococcus_E sp900316815, 95.0, 81.96, 0.52; GCA_900317595.1, s__Ruminococcus_E sp900317595, 95.0, 80.38, 0.5; GCF_900100595.1, s__Ruminococcus_E sp900100595, 95.0, 80.12, 0.42; GCA_900315195.1, s__Ruminococcus_E sp900315195, 95.0, 79.35, 0.3; GCA_900316435.1, s__Ruminococcus_E sp900316435, 95.0, 79.3, 0.34; GCA_900317875.1, s__Ruminococcus_E sp900317875, 95.0, 79.14, 0.42; …	84.29	11	N/A	N/A	o__Clostridiales	(UID1212)	172	263	149	93.09	1.34	100	14.460117	19.56938847	11.22473965	21.00579588	26.63719249	11.05624722	15.90538016	25.60289668	14.43174042	13.05710246	8.46456278	13.63932562
114496.19	d__Bacteria;p__Firmicutes_A;c__Clostridia;o__Oscillospirales;f__Acutalibacteraceae;g__Ruminococcus_E;s__Ruminococcus_E sp900317315	GCA_900317315.1	95	d__Bacteria;p__Firmicutes_A;c__Clostridia;o__Oscillospirales;f__Acutalibacteraceae;g__Ruminococcus_E;s__Ruminococcus_E sp900317315	97.85	0.78	GCA_900317315.1	d__Bacteria;p__Firmicutes_A;c__Clostridia;o__Oscillospirales;f__Acutalibacteraceae;g__Ruminococcus_E;s__Ruminococcus_E sp900317315	97.85	0.78	d__Bacteria;p__Firmicutes_A;c__Clostridia;o__Oscillospirales;f__Acutalibacteraceae;g__Ruminococcus_E;s__	ANI/Placement	topological placement and ANI have congruent species assignments	GCA_900316815.1, s__Ruminococcus_E sp900316815, 95.0, 81.96, 0.52; GCA_900317595.1, s__Ruminococcus_E sp900317595, 95.0, 80.38, 0.5; GCF_900100595.1, s__Ruminococcus_E sp900100595, 95.0, 80.12, 0.42; GCA_900315195.1, s__Ruminococcus_E sp900315195, 95.0, 79.35, 0.3; GCA_900316435.1, s__Ruminococcus_E sp900316435, 95.0, 79.3, 0.34; GCA_900317875.1, s__Ruminococcus_E sp900317875, 95.0, 79.14, 0.42; …	84.29	11	N/A	N/A	f__Spirochaetaceae	(UID2535)	33	249	143	70.97	2.47	0	14.460117	19.56938847	11.22473965	21.00579588	26.63719249	11.05624722	15.90538016	25.60289668	14.43174042	13.05710246	8.46456278	13.63932562
114499.91	d__Bacteria;p__Firmicutes_A;c__Clostridia;o__Oscillospirales;f__Acutalibacteraceae;g__Ruminococcus_E;s__Ruminococcus_E sp900317315	GCA_900317315.1	95	d__Bacteria;p__Firmicutes_A;c__Clostridia;o__Oscillospirales;f__Acutalibacteraceae;g__Ruminococcus_E;s__Ruminococcus_E sp900317315	97.76	0.72	GCA_900317315.1	d__Bacteria;p__Firmicutes_A;c__Clostridia;o__Oscillospirales;f__Acutalibacteraceae;g__Ruminococcus_E;s__Ruminococcus_E sp900317315	97.76	0.72	d__Bacteria;p__Firmicutes_A;c__Clostridia;o__Oscillospirales;f__Acutalibacteraceae;g__Ruminococcus_E;s__	ANI/Placement	topological placement and ANI have congruent species assignments	GCA_900316815.1, s__Ruminococcus_E sp900316815, 95.0, 81.73, 0.51; GCA_900317595.1, s__Ruminococcus_E sp900317595, 95.0, 80.47, 0.49; GCF_900100595.1, s__Ruminococcus_E sp900100595, 95.0, 80.01, 0.45; GCA_900317875.1, s__Ruminococcus_E sp900317875, 95.0, 79.23, 0.38; GCA_900316435.1, s__Ruminococcus_E sp900316435, 95.0, 79.16, 0.34; GCA_900315195.1, s__Ruminococcus_E sp900315195, 95.0, 78.96, 0.3…	76.21	11	N/A	N/A	o__Clostridiales	(UID1212)	172	263	149	92.99	3.24	100	14.52355542	19.69480831	11.26034427	21.16351688	27.13788881	11.46381966	16.20955695	26.37558949	14.27073932	13.1742721	8.450948746	13.78675251
114497.28	d__Bacteria;p__Firmicutes_A;c__Clostridia;o__Oscillospirales;f__Acutalibacteraceae;g__Ruminococcus_E;s__Ruminococcus_E sp900317315	GCA_900317315.1	95	d__Bacteria;p__Firmicutes_A;c__Clostridia;o__Oscillospirales;f__Acutalibacteraceae;g__Ruminococcus_E;s__Ruminococcus_E sp900317315	97.38	0.83	GCA_900317315.1	d__Bacteria;p__Firmicutes_A;c__Clostridia;o__Oscillospirales;f__Acutalibacteraceae;g__Ruminococcus_E;s__Ruminococcus_E sp900317315	97.38	0.83	d__Bacteria;p__Firmicutes_A;c__Clostridia;o__Oscillospirales;f__Acutalibacteraceae;g__Ruminococcus_E;s__	ANI/Placement	topological placement and ANI have congruent species assignments	GCA_900316815.1, s__Ruminococcus_E sp900316815, 95.0, 81.75, 0.55; GCA_900317595.1, s__Ruminococcus_E sp900317595, 95.0, 80.6, 0.53; GCF_900100595.1, s__Ruminococcus_E sp900100595, 95.0, 80.57, 0.45; GCA_900316555.1, s__Ruminococcus_E sp900316555, 95.0, 79.4, 0.41; GCA_900318905.1, s__Ruminococcus_E sp900318905, 95.0, 79.18, 0.42; GCA_900317875.1, s__Ruminococcus_E sp900317875, 95.0, 79.15, 0.42;…	75.08	11	N/A	N/A	o__Clostridiales	(UID1212)	172	263	149	96.09	0.34	0	14.21758587	18.59141097	11.63002442	20.46253617	26.41689814	11.79300152	15.01183513	24.66613569	14.36512357	13.61041431	8.537530818	13.8377123
114506.4	d__Bacteria;p__Firmicutes_A;c__Clostridia;o__Oscillospirales;f__Acutalibacteraceae;g__Ruminococcus_E;s__Ruminococcus_E sp900317315	GCA_900317315.1	95	d__Bacteria;p__Firmicutes_A;c__Clostridia;o__Oscillospirales;f__Acutalibacteraceae;g__Ruminococcus_E;s__Ruminococcus_E sp900317315	97.84	0.81	GCA_900317315.1	d__Bacteria;p__Firmicutes_A;c__Clostridia;o__Oscillospirales;f__Acutalibacteraceae;g__Ruminococcus_E;s__Ruminococcus_E sp900317315	97.84	0.81	d__Bacteria;p__Firmicutes_A;c__Clostridia;o__Oscillospirales;f__Acutalibacteraceae;g__Ruminococcus_E;s__	ANI/Placement	topological placement and ANI have congruent species assignments	GCA_900316815.1, s__Ruminococcus_E sp900316815, 95.0, 81.85, 0.54; GCA_900317595.1, s__Ruminococcus_E sp900317595, 95.0, 80.5, 0.52; GCF_900100595.1, s__Ruminococcus_E sp900100595, 95.0, 80.07, 0.48; GCA_900317875.1, s__Ruminococcus_E sp900317875, 95.0, 79.38, 0.41; GCA_900316435.1, s__Ruminococcus_E sp900316435, 95.0, 79.18, 0.39; GCA_900320415.1, s__Ruminococcus_E sp900320415, 95.0, 79.16, 0.39…	75.65	11	N/A	N/A	o__Clostridiales	(UID1212)	172	263	149	93.26	1.12	100	13.69626637	18.21039547	10.55459508	19.69946805	25.1172916	10.73079309	15.01053183	24.36572977	13.73609742	12.48510219	8.019321227	13.50313711
114506.4	d__Bacteria;p__Firmicutes_A;c__Clostridia;o__Oscillospirales;f__Acutalibacteraceae;g__Ruminococcus_E;s__Ruminococcus_E sp900317315	GCA_900317315.1	95	d__Bacteria;p__Firmicutes_A;c__Clostridia;o__Oscillospirales;f__Acutalibacteraceae;g__Ruminococcus_E;s__Ruminococcus_E sp900317315	97.84	0.81	GCA_900317315.1	d__Bacteria;p__Firmicutes_A;c__Clostridia;o__Oscillospirales;f__Acutalibacteraceae;g__Ruminococcus_E;s__Ruminococcus_E sp900317315	97.84	0.81	d__Bacteria;p__Firmicutes_A;c__Clostridia;o__Oscillospirales;f__Acutalibacteraceae;g__Ruminococcus_E;s__	ANI/Placement	topological placement and ANI have congruent species assignments	GCA_900316815.1, s__Ruminococcus_E sp900316815, 95.0, 81.85, 0.54; GCA_900317595.1, s__Ruminococcus_E sp900317595, 95.0, 80.5, 0.52; GCF_900100595.1, s__Ruminococcus_E sp900100595, 95.0, 80.07, 0.48; GCA_900317875.1, s__Ruminococcus_E sp900317875, 95.0, 79.38, 0.41; GCA_900316435.1, s__Ruminococcus_E sp900316435, 95.0, 79.18, 0.39; GCA_900320415.1, s__Ruminococcus_E sp900320415, 95.0, 79.16, 0.39…	75.65	11	N/A	N/A	o__Lactobacillales	(UID544)	293	475	267	88.46	1.33	66.67	13.69626637	18.21039547	10.55459508	19.69946805	25.1172916	10.73079309	15.01053183	24.36572977	13.73609742	12.48510219	8.019321227	13.50313711
114495.248	d__Bacteria;p__Firmicutes_A;c__Clostridia;o__Oscillospirales;f__Acutalibacteraceae;g__Ruminococcus_E;s__Ruminococcus_E sp900317315	GCA_900317315.1	95	d__Bacteria;p__Firmicutes_A;c__Clostridia;o__Oscillospirales;f__Acutalibacteraceae;g__Ruminococcus_E;s__Ruminococcus_E sp900317315	97.5	0.81	GCA_900317315.1	d__Bacteria;p__Firmicutes_A;c__Clostridia;o__Oscillospirales;f__Acutalibacteraceae;g__Ruminococcus_E;s__Ruminococcus_E sp900317315	97.5	0.81	d__Bacteria;p__Firmicutes_A;c__Clostridia;o__Oscillospirales;f__Acutalibacteraceae;g__Ruminococcus_E;s__	ANI/Placement	topological placement and ANI have congruent species assignments	GCA_900316815.1, s__Ruminococcus_E sp900316815, 95.0, 81.87, 0.54; GCA_900317595.1, s__Ruminococcus_E sp900317595, 95.0, 80.59, 0.54; GCF_900100595.1, s__Ruminococcus_E sp900100595, 95.0, 80.21, 0.48; GCA_900315195.1, s__Ruminococcus_E sp900315195, 95.0, 79.46, 0.36; GCA_900320415.1, s__Ruminococcus_E sp900320415, 95.0, 79.35, 0.4; GCA_900316435.1, s__Ruminococcus_E sp900316435, 95.0, 79.34, 0.37…	87.86	11	N/A	N/A	o__Clostridiales	(UID1212)	172	263	149	95.08	1.34	100	14.93170514	19.66062647	11.43649257	21.35176839	26.85095339	11.54694087	16.33726725	26.39309028	14.65335408	13.4920706	8.559357202	13.94492023
114498.34	d__Bacteria;p__Firmicutes_A;c__Clostridia;o__Oscillospirales;f__Acutalibacteraceae;g__Ruminococcus_E;s__Ruminococcus_E sp900317315	GCA_900317315.1	95	d__Bacteria;p__Firmicutes_A;c__Clostridia;o__Oscillospirales;f__Acutalibacteraceae;g__Ruminococcus_E;s__Ruminococcus_E sp900317315	97.64	0.81	GCA_900317315.1	d__Bacteria;p__Firmicutes_A;c__Clostridia;o__Oscillospirales;f__Acutalibacteraceae;g__Ruminococcus_E;s__Ruminococcus_E sp900317315	97.64	0.81	d__Bacteria;p__Firmicutes_A;c__Clostridia;o__Oscillospirales;f__Acutalibacteraceae;g__Ruminococcus_E;s__	ANI/Placement	topological placement and ANI have congruent species assignments	GCA_900316815.1, s__Ruminococcus_E sp900316815, 95.0, 81.96, 0.54; GCA_900317595.1, s__Ruminococcus_E sp900317595, 95.0, 80.61, 0.52; GCF_900100595.1, s__Ruminococcus_E sp900100595, 95.0, 80.52, 0.43; GCA_900316435.1, s__Ruminococcus_E sp900316435, 95.0, 79.45, 0.36; GCA_900320415.1, s__Ruminococcus_E sp900320415, 95.0, 79.41, 0.4; GCA_900315195.1, s__Ruminococcus_E sp900315195, 95.0, 79.34, 0.34…	92.38	11	N/A	N/A	o__Clostridiales	(UID1212)	172	263	149	95.75	0.34	100	14.17573767	18.74547613	11.06886107	20.57933885	25.72023597	11.11658518	15.52188893	25.10691988	13.94118383	13.04570462	8.26372249	13.21766715
114504.133	d__Bacteria;p__Firmicutes_A;c__Clostridia;o__Oscillospirales;f__Acutalibacteraceae;g__Ruminococcus_E;s__Ruminococcus_E sp900317315	GCA_900317315.1	95	d__Bacteria;p__Firmicutes_A;c__Clostridia;o__Oscillospirales;f__Acutalibacteraceae;g__Ruminococcus_E;s__Ruminococcus_E sp900317315	97.85	0.81	GCA_900317315.1	d__Bacteria;p__Firmicutes_A;c__Clostridia;o__Oscillospirales;f__Acutalibacteraceae;g__Ruminococcus_E;s__Ruminococcus_E sp900317315	97.85	0.81	d__Bacteria;p__Firmicutes_A;c__Clostridia;o__Oscillospirales;f__Acutalibacteraceae;g__Ruminococcus_E;s__	ANI/Placement	topological placement and ANI have congruent species assignments	GCA_900316815.1, s__Ruminococcus_E sp900316815, 95.0, 82.05, 0.54; GCA_900317595.1, s__Ruminococcus_E sp900317595, 95.0, 80.56, 0.52; GCF_900100595.1, s__Ruminococcus_E sp900100595, 95.0, 79.82, 0.47; GCA_900317875.1, s__Ruminococcus_E sp900317875, 95.0, 79.37, 0.43; GCA_900320415.1, s__Ruminococcus_E sp900320415, 95.0, 79.08, 0.41; GCA_900318905.1, s__Ruminococcus_E sp900318905, 95.0, 78.97, 0.4…	75.81	11	N/A	N/A	o__Clostridiales	(UID1212)	172	263	149	92.28	0.67	0	14.44265924	18.82444496	11.17813183	20.58572906	26.03155942	11.22291165	15.67890804	25.35506045	14.20261821	13.53953219	8.395514286	13.47858638
114503.81	d__Bacteria;p__Firmicutes_A;c__Clostridia;o__Oscillospirales;f__Acutalibacteraceae;g__Ruminococcus_E;s__Ruminococcus_E sp900317315	GCA_900317315.1	95	d__Bacteria;p__Firmicutes_A;c__Clostridia;o__Oscillospirales;f__Acutalibacteraceae;g__Ruminococcus_E;s__Ruminococcus_E sp900317315	97.55	0.81	GCA_900317315.1	d__Bacteria;p__Firmicutes_A;c__Clostridia;o__Oscillospirales;f__Acutalibacteraceae;g__Ruminococcus_E;s__Ruminococcus_E sp900317315	97.55	0.81	d__Bacteria;p__Firmicutes_A;c__Clostridia;o__Oscillospirales;f__Acutalibacteraceae;g__Ruminococcus_E;s__	ANI/Placement	topological placement and ANI have congruent species assignments	GCA_900316815.1, s__Ruminococcus_E sp900316815, 95.0, 81.74, 0.54; GCA_900317595.1, s__Ruminococcus_E sp900317595, 95.0, 80.22, 0.53; GCF_900100595.1, s__Ruminococcus_E sp900100595, 95.0, 80.08, 0.45; GCA_900316435.1, s__Ruminococcus_E sp900316435, 95.0, 79.19, 0.35; GCA_900317875.1, s__Ruminococcus_E sp900317875, 95.0, 79.15, 0.4; GCA_900316555.1, s__Ruminococcus_E sp900316555, 95.0, 79.15, 0.38…	76.35	11	N/A	N/A	o__Clostridiales	(UID1212)	172	263	149	95.75	1.01	100	14.73918975	19.54297269	11.51750182	21.25965218	27.04487502	11.77570178	16.16299196	26.19188691	15.09923731	13.76399749	8.705220691	13.99356993
114502.42	d__Bacteria;p__Firmicutes_A;c__Clostridia;o__Oscillospirales;f__Acutalibacteraceae;g__Ruminococcus_E;s__Ruminococcus_E sp900317315	GCA_900317315.1	95	d__Bacteria;p__Firmicutes_A;c__Clostridia;o__Oscillospirales;f__Acutalibacteraceae;g__Ruminococcus_E;s__Ruminococcus_E sp900317315	97.62	0.85	GCA_900317315.1	d__Bacteria;p__Firmicutes_A;c__Clostridia;o__Oscillospirales;f__Acutalibacteraceae;g__Ruminococcus_E;s__Ruminococcus_E sp900317315	97.62	0.85	d__Bacteria;p__Firmicutes_A;c__Clostridia;o__Oscillospirales;f__Acutalibacteraceae;g__Ruminococcus_E;s__	ANI/Placement	topological placement and ANI have congruent species assignments	GCA_900316815.1, s__Ruminococcus_E sp900316815, 95.0, 81.7, 0.58; GCA_900317595.1, s__Ruminococcus_E sp900317595, 95.0, 80.6, 0.56; GCF_900100595.1, s__Ruminococcus_E sp900100595, 95.0, 80.56, 0.41; GCA_900315195.1, s__Ruminococcus_E sp900315195, 95.0, 79.54, 0.36; GCA_900316435.1, s__Ruminococcus_E sp900316435, 95.0, 79.45, 0.39; GCA_900318905.1, s__Ruminococcus_E sp900318905, 95.0, 79.18, 0.42;…	89.78	11	N/A	N/A	o__Clostridiales	(UID1212)	172	263	149	93.74	0	0	14.0869639	18.68483147	11.1026161	20.39912044	25.74333227	10.99612956	15.34368892	25.19975243	14.31562068	13.06412323	8.317511793	13.19449267
114505.133	d__Bacteria;p__Firmicutes_A;c__Clostridia;o__Oscillospirales;f__Acutalibacteraceae;g__Ruminococcus_E;s__Ruminococcus_E sp900317315	GCA_900317315.1	95	d__Bacteria;p__Firmicutes_A;c__Clostridia;o__Oscillospirales;f__Acutalibacteraceae;g__Ruminococcus_E;s__Ruminococcus_E sp900317315	97.24	0.66	GCA_900317315.1	d__Bacteria;p__Firmicutes_A;c__Clostridia;o__Oscillospirales;f__Acutalibacteraceae;g__Ruminococcus_E;s__Ruminococcus_E sp900317315	97.24	0.66	d__Bacteria;p__Firmicutes_A;c__Clostridia;o__Oscillospirales;f__Acutalibacteraceae;g__Ruminococcus_E;s__	ANI/Placement	topological placement and ANI have congruent species assignments	GCA_900316815.1, s__Ruminococcus_E sp900316815, 95.0, 81.8, 0.47; GCF_900100595.1, s__Ruminococcus_E sp900100595, 95.0, 80.7, 0.48; GCA_900317595.1, s__Ruminococcus_E sp900317595, 95.0, 80.49, 0.45; GCA_900316555.1, s__Ruminococcus_E sp900316555, 95.0, 79.53, 0.31; GCA_900316435.1, s__Ruminococcus_E sp900316435, 95.0, 79.38, 0.34; GCA_900315195.1, s__Ruminococcus_E sp900315195, 95.0, 79.13, 0.34;…	79.38	11	N/A	N/A	o__Clostridiales	(UID1212)	172	263	149	95.52	2.68	20	14.30048531	18.60462775	11.15095411	20.52569089	26.26284126	10.93954971	15.57796529	25.02335029	14.3042531	13.05521824	8.894882616	13.31394812
114500.81	d__Bacteria;p__Firmicutes_A;c__Clostridia;o__Oscillospirales;f__Acutalibacteraceae;g__Ruminococcus_E;s__Ruminococcus_E sp900317315	GCA_900317315.1	95	d__Bacteria;p__Firmicutes_A;c__Clostridia;o__Oscillospirales;f__Acutalibacteraceae;g__Ruminococcus_E;s__Ruminococcus_E sp900317315	97.76	0.73	GCA_900317315.1	d__Bacteria;p__Firmicutes_A;c__Clostridia;o__Oscillospirales;f__Acutalibacteraceae;g__Ruminococcus_E;s__Ruminococcus_E sp900317315	97.76	0.73	d__Bacteria;p__Firmicutes_A;c__Clostridia;o__Oscillospirales;f__Acutalibacteraceae;g__Ruminococcus_E;s__	ANI/Placement	topological placement and ANI have congruent species assignments	GCA_900316815.1, s__Ruminococcus_E sp900316815, 95.0, 81.83, 0.49; GCF_900100595.1, s__Ruminococcus_E sp900100595, 95.0, 81.05, 0.42; GCA_900317595.1, s__Ruminococcus_E sp900317595, 95.0, 80.21, 0.49; GCA_900316555.1, s__Ruminococcus_E sp900316555, 95.0, 79.5, 0.35; GCA_900320415.1, s__Ruminococcus_E sp900320415, 95.0, 79.48, 0.37; GCA_900316435.1, s__Ruminococcus_E sp900316435, 95.0, 79.24, 0.3;…	84.19	11	N/A	N/A	o__Clostridiales	(UID1212)	172	263	149	92.57	1.82	80	14.08125521	18.46329399	11.09139429	20.31394021	26.14557047	11.37176689	15.31008274	24.64996219	14.28054283	13.18767429	8.047658726	13.16885519
114499.191	d__Bacteria;p__Firmicutes_A;c__Clostridia;o__Oscillospirales;f__Acutalibacteraceae;g__Ruminococcus_E;s__Ruminococcus_E sp900316555	GCA_900316555.1	95	d__Bacteria;p__Firmicutes_A;c__Clostridia;o__Oscillospirales;f__Acutalibacteraceae;g__Ruminococcus_E;s__Ruminococcus_E sp900316555	99.11	0.82	GCA_900316555.1	d__Bacteria;p__Firmicutes_A;c__Clostridia;o__Oscillospirales;f__Acutalibacteraceae;g__Ruminococcus_E;s__Ruminococcus_E sp900316555	99.11	0.82	d__Bacteria;p__Firmicutes_A;c__Clostridia;o__Oscillospirales;f__Acutalibacteraceae;g__Ruminococcus_E;s__	ANI/Placement	topological placement and ANI have congruent species assignments	GCF_900100595.1, s__Ruminococcus_E sp900100595, 95.0, 82.42, 0.64; GCA_900320415.1, s__Ruminococcus_E sp900320415, 95.0, 79.72, 0.49; GCA_900316435.1, s__Ruminococcus_E sp900316435, 95.0, 79.44, 0.34; GCA_900315085.1, s__Ruminococcus_E sp900315085, 95.0, 78.98, 0.38; GCA_900316815.1, s__Ruminococcus_E sp900316815, 95.0, 78.7, 0.35; GCA_900317875.1, s__Ruminococcus_E sp900317875, 95.0, 78.69, 0.37…	81.15	11	N/A	N/A	o__Clostridiales	(UID1212)	172	263	149	91.11	3.36	66.67	7.025059	6.774795922	6.876238624	10.56274064	13.12252138	6.666784211	6.229235486	10.77895436	8.446419817	13.52707124	7.224725908	4.702716628
114498.191	d__Bacteria;p__Firmicutes_A;c__Clostridia;o__Oscillospirales;f__Acutalibacteraceae;g__Ruminococcus_E;s__Ruminococcus_E sp900316555	GCA_900316555.1	95	d__Bacteria;p__Firmicutes_A;c__Clostridia;o__Oscillospirales;f__Acutalibacteraceae;g__Ruminococcus_E;s__Ruminococcus_E sp900316555	99.2	0.85	GCA_900316555.1	d__Bacteria;p__Firmicutes_A;c__Clostridia;o__Oscillospirales;f__Acutalibacteraceae;g__Ruminococcus_E;s__Ruminococcus_E sp900316555	99.2	0.85	d__Bacteria;p__Firmicutes_A;c__Clostridia;o__Oscillospirales;f__Acutalibacteraceae;g__Ruminococcus_E;s__	ANI/Placement	topological placement and ANI have congruent species assignments	GCF_900100595.1, s__Ruminococcus_E sp900100595, 95.0, 82.19, 0.67; GCA_900320415.1, s__Ruminococcus_E sp900320415, 95.0, 79.85, 0.52; GCA_900316435.1, s__Ruminococcus_E sp900316435, 95.0, 79.24, 0.35; GCA_900317875.1, s__Ruminococcus_E sp900317875, 95.0, 79.04, 0.39; GCA_900315605.1, s__Ruminococcus_E sp900315605, 95.0, 78.83, 0.3; GCA_900318905.1, s__Ruminococcus_E sp900318905, 95.0, 78.81, 0.32…	82.34	11	N/A	N/A	o__Clostridiales	(UID1212)	172	263	149	94.1	3.39	35.71	7.071570405	6.767528514	6.948155473	11.10230777	12.40082189	6.699442905	6.327796554	10.70754074	8.467588378	14.11690324	7.652063061	4.579826081
114505.166	d__Bacteria;p__Firmicutes_A;c__Clostridia;o__Oscillospirales;f__Oscillospiraceae;g__UBA1777;s__UBA1777 sp900317375	GCA_900317375.1	95	d__Bacteria;p__Firmicutes_A;c__Clostridia;o__Oscillospirales;f__Oscillospiraceae;g__UBA1777;s__UBA1777 sp900317375	97.97	0.82	GCA_900317375.1	d__Bacteria;p__Firmicutes_A;c__Clostridia;o__Oscillospirales;f__Oscillospiraceae;g__UBA1777;s__UBA1777 sp900317375	97.97	0.82	d__Bacteria;p__Firmicutes_A;c__Clostridia;o__Oscillospirales;f__Oscillospiraceae;g__UBA1777;s__	ANI/Placement	topological placement and ANI have congruent species assignments	GCA_002350825.1, s__UBA1777 sp002350825, 95.0, 79.14, 0.26; GCA_900319465.1, s__UBA1777 sp900319465, 95.0, 79.12, 0.28; GCA_900316255.1, s__UBA1777 sp900316255, 95.0, 79.03, 0.23; GCA_900316205.1, s__UBA1777 sp900316205, 95.0, 78.84, 0.23; GCA_900319635.1, s__UBA1777 sp900319635, 95.0, 78.83, 0.24; GCA_900321275.1, s__UBA1777 sp900321275, 95.0, 78.8, 0.26; GCA_900319695.1, s__UBA1777 sp900319695,…	91.94	11	N/A	N/A	o__Clostridiales	(UID1212)	172	263	149	91.25	0.34	0	19.72844596	17.44111588	17.18686233	12.84344906	14.657686	24.11166033	20.58764245	20.72160057	21.101924	8.594762367	15.6075831	19.49121073
114501.94	d__Bacteria;p__Firmicutes_A;c__Clostridia;o__Oscillospirales;f__Oscillospiraceae;g__UBA1777;s__UBA1777 sp900317375	GCA_900317375.1	95	d__Bacteria;p__Firmicutes_A;c__Clostridia;o__Oscillospirales;f__Oscillospiraceae;g__UBA1777;s__UBA1777 sp900317375	98	0.81	GCA_900317375.1	d__Bacteria;p__Firmicutes_A;c__Clostridia;o__Oscillospirales;f__Oscillospiraceae;g__UBA1777;s__UBA1777 sp900317375	98	0.81	d__Bacteria;p__Firmicutes_A;c__Clostridia;o__Oscillospirales;f__Oscillospiraceae;g__UBA1777;s__	ANI/Placement	topological placement and ANI have congruent species assignments	GCA_900319465.1, s__UBA1777 sp900319465, 95.0, 79.11, 0.29; GCA_900316255.1, s__UBA1777 sp900316255, 95.0, 79.07, 0.23; GCA_900321275.1, s__UBA1777 sp900321275, 95.0, 79.05, 0.24; GCA_002350825.1, s__UBA1777 sp002350825, 95.0, 78.99, 0.29; GCA_900316205.1, s__UBA1777 sp900316205, 95.0, 78.84, 0.23; GCA_900320595.1, s__UBA1777 sp900320595, 95.0, 78.73, 0.26; GCA_900319635.1, s__UBA1777 sp900319635…	91.87	11	N/A	N/A	o__Clostridiales	(UID1212)	172	263	149	91.75	0.34	0	19.52462803	17.07086916	16.67966459	12.47907221	14.05449239	23.42707205	20.77778873	20.48069297	20.65928624	8.351410838	14.71526707	18.91767546
114500.73	d__Bacteria;p__Firmicutes_A;c__Clostridia;o__Oscillospirales;f__Oscillospiraceae;g__UBA1777;s__UBA1777 sp900317375	GCA_900317375.1	95	d__Bacteria;p__Firmicutes_A;c__Clostridia;o__Oscillospirales;f__Oscillospiraceae;g__UBA1777;s__UBA1777 sp900317375	98.07	0.81	GCA_900317375.1	d__Bacteria;p__Firmicutes_A;c__Clostridia;o__Oscillospirales;f__Oscillospiraceae;g__UBA1777;s__UBA1777 sp900317375	98.07	0.81	d__Bacteria;p__Firmicutes_A;c__Clostridia;o__Oscillospirales;f__Oscillospiraceae;g__UBA1777;s__	ANI/Placement	topological placement and ANI have congruent species assignments	GCA_900319465.1, s__UBA1777 sp900319465, 95.0, 79.31, 0.27; GCA_002350825.1, s__UBA1777 sp002350825, 95.0, 79.04, 0.26; GCA_900321275.1, s__UBA1777 sp900321275, 95.0, 78.89, 0.24; GCA_900319635.1, s__UBA1777 sp900319635, 95.0, 78.84, 0.23; GCA_900316255.1, s__UBA1777 sp900316255, 95.0, 78.79, 0.24; GCA_900320465.1, s__UBA1777 sp900320465, 95.0, 78.6, 0.23; GCA_002450075.1, s__UBA1777 sp002450075,…	79.37	11	N/A	N/A	o__Clostridiales	(UID1212)	172	263	149	91.69	0.67	0	20.00840953	17.58779581	17.25505803	12.88473893	14.62531295	24.65035812	20.95718987	20.96449534	20.93982069	8.737762308	15.15855038	19.49390598
114499.38	d__Bacteria;p__Firmicutes_A;c__Clostridia;o__Oscillospirales;f__Oscillospiraceae;g__UBA1777;s__UBA1777 sp900317375	GCA_900317375.1	95	d__Bacteria;p__Firmicutes_A;c__Clostridia;o__Oscillospirales;f__Oscillospiraceae;g__UBA1777;s__UBA1777 sp900317375	97.93	0.82	GCA_900317375.1	d__Bacteria;p__Firmicutes_A;c__Clostridia;o__Oscillospirales;f__Oscillospiraceae;g__UBA1777;s__UBA1777 sp900317375	97.93	0.82	d__Bacteria;p__Firmicutes_A;c__Clostridia;o__Oscillospirales;f__Oscillospiraceae;g__UBA1777;s__	ANI/Placement	topological placement and ANI have congruent species assignments	GCA_900319465.1, s__UBA1777 sp900319465, 95.0, 79.21, 0.28; GCA_900316255.1, s__UBA1777 sp900316255, 95.0, 79.12, 0.23; GCA_002350825.1, s__UBA1777 sp002350825, 95.0, 79.1, 0.25; GCA_900316205.1, s__UBA1777 sp900316205, 95.0, 78.81, 0.21; GCA_900321275.1, s__UBA1777 sp900321275, 95.0, 78.75, 0.24; GCA_900320595.1, s__UBA1777 sp900320595, 95.0, 78.73, 0.26; GCA_900319635.1, s__UBA1777 sp900319635,…	89.98	11	N/A	N/A	o__Clostridiales	(UID1212)	172	263	149	94.05	3.4	44.44	18.86582184	16.63333437	16.40609588	12.06370455	14.42683614	23.11639971	19.59322245	19.86151112	20.03626256	8.301079928	14.18900319	18.57265942
114506.144	d__Bacteria;p__Firmicutes_A;c__Clostridia;o__Oscillospirales;f__Oscillospiraceae;g__UBA1777;s__UBA1777 sp900317375	GCA_900317375.1	95	d__Bacteria;p__Firmicutes_A;c__Clostridia;o__Oscillospirales;f__Oscillospiraceae;g__UBA1777;s__UBA1777 sp900317375	97.94	0.8	GCA_900317375.1	d__Bacteria;p__Firmicutes_A;c__Clostridia;o__Oscillospirales;f__Oscillospiraceae;g__UBA1777;s__UBA1777 sp900317375	97.94	0.8	d__Bacteria;p__Firmicutes_A;c__Clostridia;o__Oscillospirales;f__Oscillospiraceae;g__UBA1777;s__	ANI/Placement	topological placement and ANI have congruent species assignments	GCA_900316255.1, s__UBA1777 sp900316255, 95.0, 79.33, 0.25; GCA_900319465.1, s__UBA1777 sp900319465, 95.0, 79.19, 0.3; GCA_002350825.1, s__UBA1777 sp002350825, 95.0, 79.08, 0.28; GCA_900320595.1, s__UBA1777 sp900320595, 95.0, 79.01, 0.25; GCA_900316205.1, s__UBA1777 sp900316205, 95.0, 79.01, 0.21; GCA_900321275.1, s__UBA1777 sp900321275, 95.0, 78.98, 0.24; GCA_900319635.1, s__UBA1777 sp900319635,…	93.1	11	N/A	N/A	o__Clostridiales	(UID1212)	172	263	149	94.88	2.71	28.57	18.44832386	16.17805739	15.94914025	11.90915743	13.4874175	22.14708611	19.19690114	19.07488964	19.40648032	8.103388604	13.92626536	18.49811821
114496.159	d__Bacteria;p__Firmicutes_A;c__Clostridia;o__Oscillospirales;f__Oscillospiraceae;g__UBA1777;s__UBA1777 sp900317375	GCA_900317375.1	95	d__Bacteria;p__Firmicutes_A;c__Clostridia;o__Oscillospirales;f__Oscillospiraceae;g__UBA1777;s__UBA1777 sp900317375	98.14	0.82	GCA_900317375.1	d__Bacteria;p__Firmicutes_A;c__Clostridia;o__Oscillospirales;f__Oscillospiraceae;g__UBA1777;s__UBA1777 sp900317375	98.14	0.82	d__Bacteria;p__Firmicutes_A;c__Clostridia;o__Oscillospirales;f__Oscillospiraceae;g__UBA1777;s__	ANI/Placement	topological placement and ANI have congruent species assignments	GCA_900319465.1, s__UBA1777 sp900319465, 95.0, 79.5, 0.27; GCA_002350825.1, s__UBA1777 sp002350825, 95.0, 79.24, 0.26; GCA_900321275.1, s__UBA1777 sp900321275, 95.0, 79.02, 0.25; GCA_900319635.1, s__UBA1777 sp900319635, 95.0, 79.0, 0.23; GCA_900316205.1, s__UBA1777 sp900316205, 95.0, 78.99, 0.24; GCA_900316255.1, s__UBA1777 sp900316255, 95.0, 78.95, 0.26; GCA_002450075.1, s__UBA1777 sp002450075, …	92.34	11	N/A	N/A	o__Clostridiales	(UID1212)	172	263	149	92.7	0.89	66.67	20.18573365	18.13989493	17.31613452	12.93450735	14.88431283	24.29921046	20.9335258	21.04114269	21.40127603	8.804255525	15.28988379	19.66487297
114503.179	d__Bacteria;p__Firmicutes_A;c__Clostridia;o__Oscillospirales;f__Oscillospiraceae;g__UBA1777;s__UBA1777 sp900317375	GCA_900317375.1	95	d__Bacteria;p__Firmicutes_A;c__Clostridia;o__Oscillospirales;f__Oscillospiraceae;g__UBA1777;s__UBA1777 sp900317375	97.99	0.83	GCA_900317375.1	d__Bacteria;p__Firmicutes_A;c__Clostridia;o__Oscillospirales;f__Oscillospiraceae;g__UBA1777;s__UBA1777 sp900317375	97.99	0.83	d__Bacteria;p__Firmicutes_A;c__Clostridia;o__Oscillospirales;f__Oscillospiraceae;g__UBA1777;s__	ANI/Placement	topological placement and ANI have congruent species assignments	GCA_900316255.1, s__UBA1777 sp900316255, 95.0, 79.31, 0.24; GCA_900319465.1, s__UBA1777 sp900319465, 95.0, 79.27, 0.29; GCA_002350825.1, s__UBA1777 sp002350825, 95.0, 79.15, 0.27; GCA_002371675.1, s__UBA1777 sp002371675, 95.0, 79.01, 0.21; GCA_900319635.1, s__UBA1777 sp900319635, 95.0, 78.95, 0.23; GCA_900321275.1, s__UBA1777 sp900321275, 95.0, 78.89, 0.26; GCA_900316205.1, s__UBA1777 sp900316205…	90.65	11	N/A	N/A	o__Clostridiales	(UID1212)	172	263	149	92.82	0.34	0	18.60467673	16.13874645	15.67215565	11.86218901	13.49874333	22.23856967	19.28475829	19.33015265	20.16067441	7.912601564	13.88948047	17.82895043
114498.111	d__Bacteria;p__Firmicutes_A;c__Clostridia;o__Oscillospirales;f__Oscillospiraceae;g__UBA1777;s__UBA1777 sp900317375	GCA_900317375.1	95	d__Bacteria;p__Firmicutes_A;c__Clostridia;o__Oscillospirales;f__Oscillospiraceae;g__UBA1777;s__UBA1777 sp900317375	97.98	0.79	GCA_900317375.1	d__Bacteria;p__Firmicutes_A;c__Clostridia;o__Oscillospirales;f__Oscillospiraceae;g__UBA1777;s__UBA1777 sp900317375	97.98	0.79	d__Bacteria;p__Firmicutes_A;c__Clostridia;o__Oscillospirales;f__Oscillospiraceae;g__UBA1777;s__	ANI/Placement	topological placement and ANI have congruent species assignments	GCA_900319465.1, s__UBA1777 sp900319465, 95.0, 79.55, 0.3; GCA_900319635.1, s__UBA1777 sp900319635, 95.0, 79.15, 0.24; GCA_002350825.1, s__UBA1777 sp002350825, 95.0, 79.11, 0.25; GCA_900316255.1, s__UBA1777 sp900316255, 95.0, 79.0, 0.24; GCA_900321275.1, s__UBA1777 sp900321275, 95.0, 78.9, 0.25; GCA_002371675.1, s__UBA1777 sp002371675, 95.0, 78.76, 0.22; GCA_900319695.1, s__UBA1777 sp900319695, 9…	92.46	11	N/A	N/A	o__Clostridiales	(UID1212)	172	263	149	95.64	1.38	40	18.89375606	16.61857188	16.52848495	12.81754303	13.95855664	22.8345156	19.57908527	20.02143491	20.09646866	8.286285921	14.32969105	18.44285253
114497.198	d__Bacteria;p__Firmicutes_A;c__Clostridia;o__Oscillospirales;f__Oscillospiraceae;g__UBA1777;s__UBA1777 sp900317375	GCA_900317375.1	95	d__Bacteria;p__Firmicutes_A;c__Clostridia;o__Oscillospirales;f__Oscillospiraceae;g__UBA1777;s__UBA1777 sp900317375	98.01	0.83	GCA_900317375.1	d__Bacteria;p__Firmicutes_A;c__Clostridia;o__Oscillospirales;f__Oscillospiraceae;g__UBA1777;s__UBA1777 sp900317375	98.01	0.83	d__Bacteria;p__Firmicutes_A;c__Clostridia;o__Oscillospirales;f__Oscillospiraceae;g__UBA1777;s__	ANI/Placement	topological placement and ANI have congruent species assignments	GCA_900319465.1, s__UBA1777 sp900319465, 95.0, 79.29, 0.29; GCA_002350825.1, s__UBA1777 sp002350825, 95.0, 79.14, 0.27; GCA_900316205.1, s__UBA1777 sp900316205, 95.0, 79.06, 0.23; GCA_900319635.1, s__UBA1777 sp900319635, 95.0, 79.01, 0.24; GCA_900316255.1, s__UBA1777 sp900316255, 95.0, 78.91, 0.24; GCA_002371675.1, s__UBA1777 sp002371675, 95.0, 78.9, 0.21; GCA_900321275.1, s__UBA1777 sp900321275,…	90.02	11	N/A	N/A	o__Clostridiales	(UID1212)	172	263	149	92.95	1.01	50	20.49309329	17.87488249	18.15645545	13.26070661	14.85519465	24.73312108	21.02423455	21.50231455	21.46963911	8.815204035	15.46058565	19.84708944
114502.88	d__Bacteria;p__Firmicutes_A;c__Clostridia;o__Oscillospirales;f__Oscillospiraceae;g__UBA1777;s__UBA1777 sp900317375	GCA_900317375.1	95	d__Bacteria;p__Firmicutes_A;c__Clostridia;o__Oscillospirales;f__Oscillospiraceae;g__UBA1777;s__UBA1777 sp900317375	98.18	0.82	GCA_900317375.1	d__Bacteria;p__Firmicutes_A;c__Clostridia;o__Oscillospirales;f__Oscillospiraceae;g__UBA1777;s__UBA1777 sp900317375	98.18	0.82	d__Bacteria;p__Firmicutes_A;c__Clostridia;o__Oscillospirales;f__Oscillospiraceae;g__UBA1777;s__	ANI/Placement	topological placement and ANI have congruent species assignments	GCA_900319465.1, s__UBA1777 sp900319465, 95.0, 79.21, 0.28; GCA_900316255.1, s__UBA1777 sp900316255, 95.0, 79.04, 0.23; GCA_002350825.1, s__UBA1777 sp002350825, 95.0, 78.85, 0.26; GCA_900321275.1, s__UBA1777 sp900321275, 95.0, 78.81, 0.25; GCA_900319635.1, s__UBA1777 sp900319635, 95.0, 78.79, 0.23; GCA_900316205.1, s__UBA1777 sp900316205, 95.0, 78.77, 0.23; GCA_900319695.1, s__UBA1777 sp900319695…	94.09	11	N/A	N/A	o__Clostridiales	(UID1212)	172	263	149	93.23	0.38	33.33	20.14702004	17.71015642	17.1865962	12.8936344	14.74530017	23.98067074	20.89800459	21.44598616	21.26143293	8.723162926	15.18617948	19.54476389
114506.174	d__Bacteria;p__Firmicutes_A;c__Clostridia;o__Lachnospirales;f__Lachnospiraceae;g__CAG-791;s__CAG-791 sp002358875	GCA_002358875.1	95	d__Bacteria;p__Firmicutes_A;c__Clostridia;o__Lachnospirales;f__Lachnospiraceae;g__CAG-791;s__CAG-791 sp002358875	98.27	0.77	GCA_002358875.1	d__Bacteria;p__Firmicutes_A;c__Clostridia;o__Lachnospirales;f__Lachnospiraceae;g__CAG-791;s__CAG-791 sp002358875	98.27	0.77	d__Bacteria;p__Firmicutes_A;c__Clostridia;o__Lachnospirales;f__Lachnospiraceae;g__CAG-791;s__	ANI/Placement	topological placement and ANI have congruent species assignments	GCF_900101015.1, s__CAG-791 sp900101015, 95.0, 79.39, 0.25; GCA_900321785.1, s__CAG-791 sp900321785, 95.0, 79.31, 0.28; GCA_900318375.1, s__CAG-791 sp900318375, 95.0, 79.15, 0.24; GCA_002390025.1, s__CAG-791 sp002390025, 95.0, 78.83, 0.26; GCA_002394525.1, s__CAG-791 sp002394525, 95.0, 78.79, 0.28	93.89	11	N/A	N/A	f__Lachnospiraceae	(UID1255)	90	354	174	93.63	1.57	20	16.32678705	26.19557196	16.76417691	14.53856825	39.72292737	41.72288421	7.721476884	29.76835098	13.86088775	7.385005965	2.863875	55.22756947
114497.146	d__Bacteria;p__Firmicutes_A;c__Clostridia;o__Lachnospirales;f__Lachnospiraceae;g__CAG-791;s__CAG-791 sp002358875	GCA_002358875.1	95	d__Bacteria;p__Firmicutes_A;c__Clostridia;o__Lachnospirales;f__Lachnospiraceae;g__CAG-791;s__CAG-791 sp002358875	98.05	0.77	GCA_002358875.1	d__Bacteria;p__Firmicutes_A;c__Clostridia;o__Lachnospirales;f__Lachnospiraceae;g__CAG-791;s__CAG-791 sp002358875	98.05	0.77	d__Bacteria;p__Firmicutes_A;c__Clostridia;o__Lachnospirales;f__Lachnospiraceae;g__CAG-791;s__	ANI/Placement	topological placement and ANI have congruent species assignments	GCF_900101015.1, s__CAG-791 sp900101015, 95.0, 79.27, 0.23; GCA_900321785.1, s__CAG-791 sp900321785, 95.0, 79.24, 0.29; GCA_900318375.1, s__CAG-791 sp900318375, 95.0, 79.21, 0.23; GCA_002394525.1, s__CAG-791 sp002394525, 95.0, 78.84, 0.29; GCA_002390025.1, s__CAG-791 sp002390025, 95.0, 78.78, 0.28	92.16	11	N/A	N/A	f__Lachnospiraceae	(UID1255)	90	354	174	93.9	1.76	16.67	16.73436469	26.79991672	17.01431697	14.92964743	40.69541245	42.21084523	7.978604979	30.16372436	14.49819419	7.749576515	3.080296498	55.74248631
114498.213	d__Bacteria;p__Firmicutes_A;c__Clostridia;o__Lachnospirales;f__Lachnospiraceae;g__CAG-791;s__CAG-791 sp002358875	GCA_002358875.1	95	d__Bacteria;p__Firmicutes_A;c__Clostridia;o__Lachnospirales;f__Lachnospiraceae;g__CAG-791;s__CAG-791 sp002358875	98.22	0.82	GCA_002358875.1	d__Bacteria;p__Firmicutes_A;c__Clostridia;o__Lachnospirales;f__Lachnospiraceae;g__CAG-791;s__CAG-791 sp002358875	98.22	0.82	d__Bacteria;p__Firmicutes_A;c__Clostridia;o__Lachnospirales;f__Lachnospiraceae;g__CAG-791;s__	ANI/Placement	topological placement and ANI have congruent species assignments	GCA_900321785.1, s__CAG-791 sp900321785, 95.0, 79.24, 0.28; GCF_900101015.1, s__CAG-791 sp900101015, 95.0, 79.23, 0.26; GCA_900318375.1, s__CAG-791 sp900318375, 95.0, 79.12, 0.26; GCA_002390025.1, s__CAG-791 sp002390025, 95.0, 78.95, 0.26; GCA_002394525.1, s__CAG-791 sp002394525, 95.0, 78.89, 0.27	90.18	11	N/A	N/A	f__Lachnospiraceae	(UID1255)	90	354	174	94.31	1.55	25	17.21918489	27.44744722	17.34982354	15.3275616	41.32978819	43.25659578	8.162811814	30.84189034	14.59475245	7.719958523	3.037383312	57.31115105
114499.78	d__Bacteria;p__Firmicutes_A;c__Clostridia;o__Lachnospirales;f__Lachnospiraceae;g__CAG-791;s__CAG-791 sp002358875	GCA_002358875.1	95	d__Bacteria;p__Firmicutes_A;c__Clostridia;o__Lachnospirales;f__Lachnospiraceae;g__CAG-791;s__CAG-791 sp002358875	98.26	0.73	GCA_002358875.1	d__Bacteria;p__Firmicutes_A;c__Clostridia;o__Lachnospirales;f__Lachnospiraceae;g__CAG-791;s__CAG-791 sp002358875	98.26	0.73	d__Bacteria;p__Firmicutes_A;c__Clostridia;o__Lachnospirales;f__Lachnospiraceae;g__CAG-791;s__	ANI/Placement	topological placement and ANI have congruent species assignments	GCF_900101015.1, s__CAG-791 sp900101015, 95.0, 79.52, 0.24; GCA_900318375.1, s__CAG-791 sp900318375, 95.0, 79.46, 0.24; GCA_900321785.1, s__CAG-791 sp900321785, 95.0, 79.24, 0.28; GCA_002390025.1, s__CAG-791 sp002390025, 95.0, 78.89, 0.26; GCA_002394525.1, s__CAG-791 sp002394525, 95.0, 78.63, 0.28	91.13	11	N/A	N/A	f__Lachnospiraceae	(UID1255)	90	354	174	93.66	0.98	0	16.32885266	26.42281104	16.40903997	14.37161237	39.70712806	41.22438746	7.803892	29.47793296	14.10921099	7.593259463	2.953032334	54.30983821
114502.85	d__Bacteria;p__Firmicutes_A;c__Clostridia;o__Lachnospirales;f__Lachnospiraceae;g__CAG-791;s__CAG-791 sp002358875	GCA_002358875.1	95	d__Bacteria;p__Firmicutes_A;c__Clostridia;o__Lachnospirales;f__Lachnospiraceae;g__CAG-791;s__CAG-791 sp002358875	98.09	0.77	GCA_002358875.1	d__Bacteria;p__Firmicutes_A;c__Clostridia;o__Lachnospirales;f__Lachnospiraceae;g__CAG-791;s__CAG-791 sp002358875	98.09	0.77	d__Bacteria;p__Firmicutes_A;c__Clostridia;o__Lachnospirales;f__Lachnospiraceae;g__CAG-791;s__	ANI/Placement	topological placement and ANI have congruent species assignments	GCA_900318375.1, s__CAG-791 sp900318375, 95.0, 79.29, 0.23; GCF_900101015.1, s__CAG-791 sp900101015, 95.0, 79.2, 0.24; GCA_900321785.1, s__CAG-791 sp900321785, 95.0, 79.11, 0.27; GCA_002390025.1, s__CAG-791 sp002390025, 95.0, 78.81, 0.27; GCA_002394525.1, s__CAG-791 sp002394525, 95.0, 78.6, 0.29	89.82	11	N/A	N/A	f__Lachnospiraceae	(UID1255)	90	354	174	94.27	1.84	0	16.31440167	26.30060461	16.59795756	14.53902337	39.57062403	41.15527221	7.659260543	29.55920787	14.03971411	7.560602326	2.948223802	54.5552062
114496.167	d__Bacteria;p__Firmicutes_A;c__Clostridia;o__Lachnospirales;f__Lachnospiraceae;g__CAG-791;s__CAG-791 sp002358875	GCA_002358875.1	95	d__Bacteria;p__Firmicutes_A;c__Clostridia;o__Lachnospirales;f__Lachnospiraceae;g__CAG-791;s__CAG-791 sp002358875	98.18	0.75	GCA_002358875.1	d__Bacteria;p__Firmicutes_A;c__Clostridia;o__Lachnospirales;f__Lachnospiraceae;g__CAG-791;s__CAG-791 sp002358875	98.18	0.75	d__Bacteria;p__Firmicutes_A;c__Clostridia;o__Lachnospirales;f__Lachnospiraceae;g__CAG-791;s__	ANI/Placement	topological placement and ANI have congruent species assignments	GCA_900321785.1, s__CAG-791 sp900321785, 95.0, 79.4, 0.29; GCF_900101015.1, s__CAG-791 sp900101015, 95.0, 79.26, 0.24; GCA_002390025.1, s__CAG-791 sp002390025, 95.0, 78.97, 0.27; GCA_002394525.1, s__CAG-791 sp002394525, 95.0, 78.78, 0.27	93.17	11	N/A	N/A	f__Lachnospiraceae	(UID1255)	90	354	174	90.41	1.09	25	16.37272792	26.18595613	16.78941859	14.57982123	39.84222602	41.1861632	7.780598996	29.81501104	13.9506858	7.403799219	2.89211097	54.74599294
114504.61	d__Bacteria;p__Firmicutes_A;c__Clostridia;o__Lachnospirales;f__Lachnospiraceae;g__CAG-791;s__CAG-791 sp900107575	GCF_900107575.1	95	d__Bacteria;p__Firmicutes_A;c__Clostridia;o__Lachnospirales;f__Lachnospiraceae;g__CAG-791;s__CAG-791 sp900107575	98.2	0.87	GCF_900107575.1	d__Bacteria;p__Firmicutes_A;c__Clostridia;o__Lachnospirales;f__Lachnospiraceae;g__CAG-791;s__CAG-791 sp900107575	98.2	0.87	d__Bacteria;p__Firmicutes_A;c__Clostridia;o__Lachnospirales;f__Lachnospiraceae;g__CAG-791;s__	ANI/Placement	topological placement and ANI have congruent species assignments	N/A	81.19	11	N/A	N/A	f__Lachnospiraceae	(UID1255)	90	354	174	93.01	0.65	40	1.839327915	7.781374296	1.333958937	6.080200352	7.019282887	4.751279225	8.481784014	1.354885662	17.71494155	10.69648275	14.78026641	8.652302535
114503.54	d__Bacteria;p__Firmicutes_A;c__Clostridia;o__Lachnospirales;f__Lachnospiraceae;g__CAG-791;s__CAG-791 sp900107575	GCF_900107575.1	95	d__Bacteria;p__Firmicutes_A;c__Clostridia;o__Lachnospirales;f__Lachnospiraceae;g__CAG-791;s__CAG-791 sp900107575	98.22	0.88	GCF_900107575.1	d__Bacteria;p__Firmicutes_A;c__Clostridia;o__Lachnospirales;f__Lachnospiraceae;g__CAG-791;s__CAG-791 sp900107575	98.22	0.88	d__Bacteria;p__Firmicutes_A;c__Clostridia;o__Lachnospirales;f__Lachnospiraceae;g__CAG-791;s__	ANI/Placement	topological placement and ANI have congruent species assignments	GCA_002353635.1, s__CAG-791 sp002353635, 95.0, 77.48, 0.22	96.17	11	N/A	N/A	f__Lachnospiraceae	(UID1255)	90	354	174	96.55	0.19	0	2.0024125	8.505022083	1.489806667	6.473090833	7.6104375	4.989074167	9.582137083	1.397591958	19.37360417	11.69768875	15.83625	9.444238333
114505.136	d__Bacteria;p__Firmicutes_A;c__Clostridia;o__Lachnospirales;f__Lachnospiraceae;g__CAG-791;s__CAG-791 sp900107575	GCF_900107575.1	95	d__Bacteria;p__Firmicutes_A;c__Clostridia;o__Lachnospirales;f__Lachnospiraceae;g__CAG-791;s__CAG-791 sp900107575	98.18	0.86	GCF_900107575.1	d__Bacteria;p__Firmicutes_A;c__Clostridia;o__Lachnospirales;f__Lachnospiraceae;g__CAG-791;s__CAG-791 sp900107575	98.18	0.86	d__Bacteria;p__Firmicutes_A;c__Clostridia;o__Lachnospirales;f__Lachnospiraceae;g__CAG-791;s__	ANI/Placement	topological placement and ANI have congruent species assignments	GCA_002353635.1, s__CAG-791 sp002353635, 95.0, 77.2, 0.21	81.67	11	N/A	N/A	f__Lachnospiraceae	(UID1255)	90	354	174	94.15	0.19	0	1.844251292	8.055618958	1.389780396	6.270824375	7.248876458	4.849512917	8.714286667	1.411827396	18.21002083	10.95617542	14.89140354	8.924874167
114506.63	d__Bacteria;p__Firmicutes_A;c__Clostridia;o__Lachnospirales;f__Lachnospiraceae;g__CAG-791;s__CAG-791 sp900107575	GCF_900107575.1	95	d__Bacteria;p__Firmicutes_A;c__Clostridia;o__Lachnospirales;f__Lachnospiraceae;g__CAG-791;s__CAG-791 sp900107575	97.99	0.86	GCF_900107575.1	d__Bacteria;p__Firmicutes_A;c__Clostridia;o__Lachnospirales;f__Lachnospiraceae;g__CAG-791;s__CAG-791 sp900107575	97.99	0.86	d__Bacteria;p__Firmicutes_A;c__Clostridia;o__Lachnospirales;f__Lachnospiraceae;g__CAG-791;s__	ANI/Placement	topological placement and ANI have congruent species assignments	N/A	86.39	11	N/A	N/A	f__Lachnospiraceae	(UID1255)	90	354	174	90.65	1.43	28.57	1.86018357	8.108258415	1.437848989	6.321425736	7.305190566	4.803100755	8.772510755	1.44132683	18.33485917	11.08368672	15.08141438	9.031733321
114501.167	d__Bacteria;p__Firmicutes_A;c__Clostridia;o__Lachnospirales;f__Lachnospiraceae;g__CAG-791;s__CAG-791 sp900107575	GCF_900107575.1	95	d__Bacteria;p__Firmicutes_A;c__Clostridia;o__Lachnospirales;f__Lachnospiraceae;g__CAG-791;s__CAG-791 sp900107575	98.2	0.92	GCF_900107575.1	d__Bacteria;p__Firmicutes_A;c__Clostridia;o__Lachnospirales;f__Lachnospiraceae;g__CAG-791;s__CAG-791 sp900107575	98.2	0.92	d__Bacteria;p__Firmicutes_A;c__Clostridia;o__Lachnospirales;f__Lachnospiraceae;g__CAG-791;s__	ANI/Placement	topological placement and ANI have congruent species assignments	N/A	91.03	11	N/A	N/A	f__Lachnospiraceae	(UID1255)	90	354	174	93.05	2.41	25	1.862029718	8.039576962	1.417200211	6.150965823	7.098057764	4.781117131	8.662744346	1.38208708	18.00751578	11.03582924	14.98919072	8.951475823
114496.117	d__Bacteria;p__Firmicutes_A;c__Clostridia;o__Lachnospirales;f__Lachnospiraceae;g__Eubacterium_H;s__Eubacterium_H sp003488475	GCA_003488475.1	95	d__Bacteria;p__Firmicutes_A;c__Clostridia;o__Lachnospirales;f__Lachnospiraceae;g__Eubacterium_H;s__Eubacterium_H sp003488475	98.24	0.78	GCA_900317175.1	d__Bacteria;p__Firmicutes_A;c__Clostridia;o__Lachnospirales;f__Lachnospiraceae;g__Eubacterium_H;s__Eubacterium_H sp900317175	97.31	0.87	d__Bacteria;p__Firmicutes_A;c__Clostridia;o__Lachnospirales;f__Lachnospiraceae;g__Eubacterium_H;s__	ANI	topological placement and ANI have incongruent species assignments	N/A	94.92	11	N/A	N/A	o__Clostridiales	(UID1226)	155	277	157	98.73	0	0	2.753896813	11.2977602	2.292312667	8.383331667	11.32296807	2.908243067	19.79408267	3.05429678	6.6345892	15.84244913	16.68965587	3.2103474
114498.128	d__Bacteria;p__Firmicutes_A;c__Clostridia;o__Lachnospirales;f__Lachnospiraceae;g__Eubacterium_H;s__Eubacterium_H sp003488475	GCA_003488475.1	95	d__Bacteria;p__Firmicutes_A;c__Clostridia;o__Lachnospirales;f__Lachnospiraceae;g__Eubacterium_H;s__Eubacterium_H sp003488475	97.89	0.74	GCA_900317175.1	d__Bacteria;p__Firmicutes_A;c__Clostridia;o__Lachnospirales;f__Lachnospiraceae;g__Eubacterium_H;s__Eubacterium_H sp900317175	97.03	0.81	d__Bacteria;p__Firmicutes_A;c__Clostridia;o__Lachnospirales;f__Lachnospiraceae;g__Eubacterium_H;s__	ANI	topological placement and ANI have incongruent species assignments	N/A	90.65	11	N/A	N/A	o__Clostridiales	(UID1226)	155	277	157	98.94	0.96	0	2.801672632	11.28129351	2.337593045	8.352238854	11.18146556	3.074848719	20.17388215	3.147068799	6.699394653	15.81897327	16.76546076	3.340883944
114499.187	d__Bacteria;p__Firmicutes_A;c__Clostridia;o__Lachnospirales;f__Lachnospiraceae;g__Eubacterium_H;s__Eubacterium_H sp003488475	GCA_003488475.1	95	d__Bacteria;p__Firmicutes_A;c__Clostridia;o__Lachnospirales;f__Lachnospiraceae;g__Eubacterium_H;s__Eubacterium_H sp003488475	98.13	0.77	GCA_900317175.1	d__Bacteria;p__Firmicutes_A;c__Clostridia;o__Lachnospirales;f__Lachnospiraceae;g__Eubacterium_H;s__Eubacterium_H sp900317175	97.14	0.85	d__Bacteria;p__Firmicutes_A;c__Clostridia;o__Lachnospirales;f__Lachnospiraceae;g__Eubacterium_H;s__	ANI	topological placement and ANI have incongruent species assignments	N/A	92.92	11	N/A	N/A	o__Clostridiales	(UID1226)	155	277	157	95.86	2.55	40	2.742160056	11.18440447	2.210430578	8.289837702	11.14425702	2.857631391	19.85957957	3.026298696	6.39613795	15.57887944	16.59325516	3.257079571
114501.101	d__Bacteria;p__Firmicutes_A;c__Clostridia;o__Lachnospirales;f__Lachnospiraceae;g__Eubacterium_H;s__Eubacterium_H sp003488475	GCA_003488475.1	95	d__Bacteria;p__Firmicutes_A;c__Clostridia;o__Lachnospirales;f__Lachnospiraceae;g__Eubacterium_H;s__Eubacterium_H sp003488475	98.32	0.81	GCA_900317175.1	d__Bacteria;p__Firmicutes_A;c__Clostridia;o__Lachnospirales;f__Lachnospiraceae;g__Eubacterium_H;s__Eubacterium_H sp900317175	97.44	0.9	d__Bacteria;p__Firmicutes_A;c__Clostridia;o__Lachnospirales;f__Lachnospiraceae;g__Eubacterium_H;s__	ANI	topological placement and ANI have incongruent species assignments	N/A	96.85	11	N/A	N/A	o__Clostridiales	(UID1226)	155	277	157	99.36	0	0	3.097923077	12.22485135	2.516713462	8.680962308	12.21181423	3.251005	21.43913942	3.357165	7.198192115	17.09589404	17.98111442	3.611161538
114504.49	d__Bacteria;p__Firmicutes_A;c__Clostridia;o__Lachnospirales;f__Lachnospiraceae;g__Eubacterium_H;s__Eubacterium_H sp003488475	GCA_003488475.1	95	d__Bacteria;p__Firmicutes_A;c__Clostridia;o__Lachnospirales;f__Lachnospiraceae;g__Eubacterium_H;s__Eubacterium_H sp003488475	98.31	0.8	GCA_900317175.1	d__Bacteria;p__Firmicutes_A;c__Clostridia;o__Lachnospirales;f__Lachnospiraceae;g__Eubacterium_H;s__Eubacterium_H sp900317175	97.4	0.88	d__Bacteria;p__Firmicutes_A;c__Clostridia;o__Lachnospirales;f__Lachnospiraceae;g__Eubacterium_H;s__	ANI	topological placement and ANI have incongruent species assignments	N/A	88.59	11	N/A	N/A	o__Clostridiales	(UID1226)	155	277	157	98.35	0	0	2.677582734	11.6727075	2.291456719	8.448562813	11.60829547	3.007754219	20.45139531	3.149712656	6.438821563	15.80108438	17.16745	3.382572344
114505.69	d__Bacteria;p__Firmicutes_A;c__Clostridia;o__Lachnospirales;f__Lachnospiraceae;g__Eubacterium_H;s__Eubacterium_H sp003488475	GCA_003488475.1	95	d__Bacteria;p__Firmicutes_A;c__Clostridia;o__Lachnospirales;f__Lachnospiraceae;g__Eubacterium_H;s__Eubacterium_H sp003488475	98.28	0.75	GCA_900317175.1	d__Bacteria;p__Firmicutes_A;c__Clostridia;o__Lachnospirales;f__Lachnospiraceae;g__Eubacterium_H;s__Eubacterium_H sp900317175	97.42	0.83	d__Bacteria;p__Firmicutes_A;c__Clostridia;o__Lachnospirales;f__Lachnospiraceae;g__Eubacterium_H;s__	ANI	topological placement and ANI have incongruent species assignments	N/A	82.42	11	N/A	N/A	o__Clostridiales	(UID1226)	155	277	157	94.27	0.64	0	2.52576025	11.04558725	2.15776775	7.9888005	10.85425825	2.86209775	19.75458	3.01892	5.9188545	15.40441	16.584105	3.1112705
114501.118	d__Bacteria;p__Firmicutes_A;c__Clostridia;o__Lachnospirales;f__Lachnospiraceae;g__Lachnospira;s__Lachnospira multipara	GCF_000424105.1	95.56	d__Bacteria;p__Firmicutes_A;c__Clostridia;o__Lachnospirales;f__Lachnospiraceae;g__Lachnospira;s__Lachnospira multipara	97.98	0.93	GCF_000424105.1	d__Bacteria;p__Firmicutes_A;c__Clostridia;o__Lachnospirales;f__Lachnospiraceae;g__Lachnospira;s__Lachnospira multipara	97.98	0.93	d__Bacteria;p__Firmicutes_A;c__Clostridia;o__Lachnospirales;f__Lachnospiraceae;g__Lachnospira;s__	ANI/Placement	topological placement and ANI have congruent species assignments	GCF_900103815.1, s__Lachnospira pectinoschiza, 95.56, 95.61, 0.87; GCF_000702205.1, s__Lachnospira multipara_A, 95.0, 84.52, 0.67	88.51	11	N/A	N/A	o__Clostridiales	(UID1212)	172	263	149	93.27	2.39	14.29	4.818355731	7.341509506	2.525273855	8.437980571	4.778838606	2.383019982	7.409142935	0.843094439	4.474884379	7.008979104	5.969187283	1.221550278
114504.1	d__Bacteria;p__Firmicutes_A;c__Clostridia;o__Lachnospirales;f__Lachnospiraceae;g__Lachnospira;s__Lachnospira multipara	GCF_000424105.1	95.56	d__Bacteria;p__Firmicutes_A;c__Clostridia;o__Lachnospirales;f__Lachnospiraceae;g__Lachnospira;s__Lachnospira multipara	98.03	0.92	GCF_000424105.1	d__Bacteria;p__Firmicutes_A;c__Clostridia;o__Lachnospirales;f__Lachnospiraceae;g__Lachnospira;s__Lachnospira multipara	98.03	0.92	d__Bacteria;p__Firmicutes_A;c__Clostridia;o__Lachnospirales;f__Lachnospiraceae;g__Lachnospira;s__	ANI/Placement	topological placement and ANI have congruent species assignments	GCF_900103815.1, s__Lachnospira pectinoschiza, 95.56, 95.76, 0.88; GCF_000702205.1, s__Lachnospira multipara_A, 95.0, 84.36, 0.65	79.09	11	N/A	N/A	o__Clostridiales	(UID1212)	172	263	149	90.82	3.13	18.18	4.992419942	7.447747029	2.633427879	8.619908052	4.881356393	2.440353289	7.556724924	0.926558367	4.583194166	7.529293456	6.059448402	1.273596672
114504.1	d__Bacteria;p__Firmicutes_A;c__Clostridia;o__Lachnospirales;f__Lachnospiraceae;g__Lachnospira;s__Lachnospira multipara	GCF_000424105.1	95.56	d__Bacteria;p__Firmicutes_A;c__Clostridia;o__Lachnospirales;f__Lachnospiraceae;g__Lachnospira;s__Lachnospira multipara	98.03	0.92	GCF_000424105.1	d__Bacteria;p__Firmicutes_A;c__Clostridia;o__Lachnospirales;f__Lachnospiraceae;g__Lachnospira;s__Lachnospira multipara	98.03	0.92	d__Bacteria;p__Firmicutes_A;c__Clostridia;o__Lachnospirales;f__Lachnospiraceae;g__Lachnospira;s__	ANI/Placement	topological placement and ANI have congruent species assignments	GCF_900103815.1, s__Lachnospira pectinoschiza, 95.56, 95.76, 0.88; GCF_000702205.1, s__Lachnospira multipara_A, 95.0, 84.36, 0.65	79.09	11	N/A	N/A	f__Lachnospiraceae	(UID1255)	90	354	174	84.99	7.29	91.3	4.992419942	7.447747029	2.633427879	8.619908052	4.881356393	2.440353289	7.556724924	0.926558367	4.583194166	7.529293456	6.059448402	1.273596672
114504.1	d__Bacteria;p__Firmicutes_A;c__Clostridia;o__Lachnospirales;f__Lachnospiraceae;g__Lachnospira;s__Lachnospira multipara	GCF_000424105.1	95.56	d__Bacteria;p__Firmicutes_A;c__Clostridia;o__Lachnospirales;f__Lachnospiraceae;g__Lachnospira;s__Lachnospira multipara	98.03	0.92	GCF_000424105.1	d__Bacteria;p__Firmicutes_A;c__Clostridia;o__Lachnospirales;f__Lachnospiraceae;g__Lachnospira;s__Lachnospira multipara	98.03	0.92	d__Bacteria;p__Firmicutes_A;c__Clostridia;o__Lachnospirales;f__Lachnospiraceae;g__Lachnospira;s__	ANI/Placement	topological placement and ANI have congruent species assignments	GCF_900103815.1, s__Lachnospira pectinoschiza, 95.56, 95.76, 0.88; GCF_000702205.1, s__Lachnospira multipara_A, 95.0, 84.36, 0.65	79.09	11	N/A	N/A	k__Bacteria	(UID2495)	2993	147	91	13.63	0.55	0	4.992419942	7.447747029	2.633427879	8.619908052	4.881356393	2.440353289	7.556724924	0.926558367	4.583194166	7.529293456	6.059448402	1.273596672
114498.66	d__Bacteria;p__Firmicutes_A;c__Clostridia;o__Lachnospirales;f__Lachnospiraceae;g__Lachnospira;s__Lachnospira multipara	GCF_000424105.1	95.56	d__Bacteria;p__Firmicutes_A;c__Clostridia;o__Lachnospirales;f__Lachnospiraceae;g__Lachnospira;s__Lachnospira multipara	98.05	0.82	GCF_000424105.1	d__Bacteria;p__Firmicutes_A;c__Clostridia;o__Lachnospirales;f__Lachnospiraceae;g__Lachnospira;s__Lachnospira multipara	98.05	0.82	d__Bacteria;p__Firmicutes_A;c__Clostridia;o__Lachnospirales;f__Lachnospiraceae;g__Lachnospira;s__	ANI/Placement	topological placement and ANI have congruent species assignments	GCF_900103815.1, s__Lachnospira pectinoschiza, 95.56, 95.7, 0.78; GCF_000702205.1, s__Lachnospira multipara_A, 95.0, 84.69, 0.58	93.65	11	N/A	Genome has more than 13.3% of markers with multiple hits	o__Clostridiales	(UID1212)	172	263	149	98.13	2.01	12.5	4.537814472	6.91354492	2.507019607	7.9515564	4.69626608	2.405874394	6.6560456	0.947731153	4.37182032	6.6471052	5.652423467	1.336280584
114496.149	d__Bacteria;p__Firmicutes_A;c__Clostridia;o__Lachnospirales;f__Lachnospiraceae;g__Lachnospira;s__Lachnospira multipara	GCF_000424105.1	95.56	d__Bacteria;p__Firmicutes_A;c__Clostridia;o__Lachnospirales;f__Lachnospiraceae;g__Lachnospira;s__Lachnospira multipara	98.17	0.93	GCF_000424105.1	d__Bacteria;p__Firmicutes_A;c__Clostridia;o__Lachnospirales;f__Lachnospiraceae;g__Lachnospira;s__Lachnospira multipara	98.17	0.93	d__Bacteria;p__Firmicutes_A;c__Clostridia;o__Lachnospirales;f__Lachnospiraceae;g__Lachnospira;s__	ANI/Placement	topological placement and ANI have congruent species assignments	GCF_900103815.1, s__Lachnospira pectinoschiza, 95.56, 95.78, 0.89; GCF_000702205.1, s__Lachnospira multipara_A, 95.0, 84.48, 0.65	90.56	11	N/A	N/A	o__Clostridiales	(UID1212)	172	263	149	94.14	2.57	20	4.870292403	7.333950671	2.603785269	8.325891166	4.657032551	2.382712809	7.25764258	0.928134528	4.449678481	6.772543451	5.82961836	1.187098985
114501.58	d__Bacteria;p__Firmicutes_A;c__Clostridia;o__Lachnospirales;f__Lachnospiraceae;g__Oribacterium;s__Oribacterium sp900318695	GCA_900318695.1	95	d__Bacteria;p__Firmicutes_A;c__Clostridia;o__Lachnospirales;f__Lachnospiraceae;g__Oribacterium;s__Oribacterium sp900318695	99.29	0.92	GCA_900318695.1	d__Bacteria;p__Firmicutes_A;c__Clostridia;o__Lachnospirales;f__Lachnospiraceae;g__Oribacterium;s__Oribacterium sp900318695	99.29	0.92	d__Bacteria;p__Firmicutes_A;c__Clostridia;o__Lachnospirales;f__Lachnospiraceae;g__Oribacterium;s__	ANI/Placement	topological placement and ANI have congruent species assignments	N/A	96.55	11	N/A	N/A	o__Clostridiales	(UID1226)	155	278	158	98.1	0	0	1.925434795	4.296900655	1.126321434	10.84393689	5.366321639	21.49189557	17.82687033	3.093631557	8.249393279	2.533129631	7.897758197	3.019295689
114498.91	d__Bacteria;p__Firmicutes_A;c__Clostridia;o__Lachnospirales;f__Lachnospiraceae;g__Oribacterium;s__Oribacterium sp900318695	GCA_900318695.1	95	d__Bacteria;p__Firmicutes_A;c__Clostridia;o__Lachnospirales;f__Lachnospiraceae;g__Oribacterium;s__Oribacterium sp900318695	99.18	0.92	GCA_900318695.1	d__Bacteria;p__Firmicutes_A;c__Clostridia;o__Lachnospirales;f__Lachnospiraceae;g__Oribacterium;s__Oribacterium sp900318695	99.18	0.92	d__Bacteria;p__Firmicutes_A;c__Clostridia;o__Lachnospirales;f__Lachnospiraceae;g__Oribacterium;s__	ANI/Placement	topological placement and ANI have congruent species assignments	N/A	94.27	11	N/A	N/A	o__Clostridiales	(UID1226)	155	278	158	97.18	0.63	0	1.740911638	4.113600425	1.078002268	10.17211937	5.090293622	19.66311213	16.68064268	2.881563622	7.521772598	2.403965638	7.293626213	2.931650709
114500.229	d__Bacteria;p__Firmicutes_A;c__Clostridia;o__Lachnospirales;f__Lachnospiraceae;g__Oribacterium;s__Oribacterium sp900318695	GCA_900318695.1	95	d__Bacteria;p__Firmicutes_A;c__Clostridia;o__Lachnospirales;f__Lachnospiraceae;g__Oribacterium;s__Oribacterium sp900318695	99.29	0.95	GCA_900318695.1	d__Bacteria;p__Firmicutes_A;c__Clostridia;o__Lachnospirales;f__Lachnospiraceae;g__Oribacterium;s__Oribacterium sp900318695	99.29	0.95	d__Bacteria;p__Firmicutes_A;c__Clostridia;o__Lachnospirales;f__Lachnospiraceae;g__Oribacterium;s__	ANI/Placement	topological placement and ANI have congruent species assignments	N/A	93.99	11	N/A	N/A	o__Clostridiales	(UID1226)	155	278	158	93.67	0	0	1.684495667	3.787986333	0.970216867	10.02660067	4.819289667	19.63896833	16.38045667	2.8566351	7.462486	2.287127	7.085788333	2.591769133
114505.88	d__Bacteria;p__Firmicutes_A;c__Clostridia;o__Lachnospirales;f__Lachnospiraceae;g__Oribacterium;s__Oribacterium sp900318695	GCA_900318695.1	95	d__Bacteria;p__Firmicutes_A;c__Clostridia;o__Lachnospirales;f__Lachnospiraceae;g__Oribacterium;s__Oribacterium sp900318695	98.57	0.78	GCA_900318695.1	d__Bacteria;p__Firmicutes_A;c__Clostridia;o__Lachnospirales;f__Lachnospiraceae;g__Oribacterium;s__Oribacterium sp900318695	98.57	0.78	d__Bacteria;p__Firmicutes_A;c__Clostridia;o__Lachnospirales;f__Lachnospiraceae;g__Oribacterium;s__	ANI/Placement	topological placement and ANI have congruent species assignments	N/A	89.13	11	N/A	N/A	o__Clostridiales	(UID1226)	155	278	158	91.4	2.37	30	1.689147322	4.539916856	1.03238516	9.50673123	4.773177117	19.01242039	16.48641902	2.897138792	7.207035105	2.264054855	7.850746967	2.779131338
114498.144	d__Bacteria;p__Firmicutes_C;c__Negativicutes;o__Selenomonadales;f__Selenomonadaceae;g__Selenomonas_A;s__Selenomonas_A sp000702005	GCF_000702005.1	95	d__Bacteria;p__Firmicutes_C;c__Negativicutes;o__Selenomonadales;f__Selenomonadaceae;g__Selenomonas_A;s__Selenomonas_A sp000702005	98.38	0.88	GCF_000702005.1	d__Bacteria;p__Firmicutes_C;c__Negativicutes;o__Selenomonadales;f__Selenomonadaceae;g__Selenomonas_A;s__Selenomonas_A sp000702005	98.38	0.88	d__Bacteria;p__Firmicutes_C;c__Negativicutes;o__Selenomonadales;f__Selenomonadaceae;g__Selenomonas_A;s__	ANI/Placement	topological placement and ANI have congruent species assignments	GCF_900100835.1, s__Selenomonas_A ruminantium_E, 95.0, 89.85, 0.84; GCF_900113715.1, s__Selenomonas_A ruminantium_F, 95.0, 82.77, 0.56; GCF_900116485.1, s__Selenomonas_A ruminantium_G, 95.0, 82.42, 0.53; GCF_000424065.1, s__Selenomonas_A ruminantium, 95.0, 79.06, 0.3; GCF_900104055.1, s__Selenomonas_A ruminantium_C, 95.0, 78.92, 0.31; GCF_000284095.1, s__Selenomonas_A ruminantium_A, 95.0, 78.86, …	95.08	11	N/A	N/A	f__Veillonellaceae	(UID1032)	33	423	214	98.45	1.71	0	1.080300478	20.03290414	1.341291894	11.92556379	26.4421131	6.520138207	35.47183034	1.575688324	9.639677172	11.77086241	18.21170366	11.72647821
114501.68	d__Bacteria;p__Firmicutes_C;c__Negativicutes;o__Selenomonadales;f__Selenomonadaceae;g__Selenomonas_A;s__Selenomonas_A sp000702005	GCF_000702005.1	95	d__Bacteria;p__Firmicutes_C;c__Negativicutes;o__Selenomonadales;f__Selenomonadaceae;g__Selenomonas_A;s__Selenomonas_A sp000702005	98.31	0.87	GCF_000702005.1	d__Bacteria;p__Firmicutes_C;c__Negativicutes;o__Selenomonadales;f__Selenomonadaceae;g__Selenomonas_A;s__Selenomonas_A sp000702005	98.31	0.87	d__Bacteria;p__Firmicutes_C;c__Negativicutes;o__Selenomonadales;f__Selenomonadaceae;g__Selenomonas_A;s__	ANI/Placement	topological placement and ANI have congruent species assignments	GCF_900100835.1, s__Selenomonas_A ruminantium_E, 95.0, 90.01, 0.82; GCF_900113715.1, s__Selenomonas_A ruminantium_F, 95.0, 82.86, 0.55; GCF_900116485.1, s__Selenomonas_A ruminantium_G, 95.0, 82.64, 0.52; GCF_900104055.1, s__Selenomonas_A ruminantium_C, 95.0, 79.18, 0.32; GCF_000284095.1, s__Selenomonas_A ruminantium_A, 95.0, 79.1, 0.3; GCF_000424065.1, s__Selenomonas_A ruminantium, 95.0, 79.07, 0…	96.17	11	N/A	N/A	f__Veillonellaceae	(UID1032)	33	423	214	99.07	0.08	0	1.150389829	21.46047424	1.357860227	12.52568485	28.10769091	6.643690303	37.57797121	1.566654848	10.01329348	12.38446652	19.45706742	12.15506348
114499.88	d__Bacteria;p__Firmicutes_C;c__Negativicutes;o__Selenomonadales;f__Selenomonadaceae;g__Selenomonas_A;s__Selenomonas_A sp000702005	GCF_000702005.1	95	d__Bacteria;p__Firmicutes_C;c__Negativicutes;o__Selenomonadales;f__Selenomonadaceae;g__Selenomonas_A;s__Selenomonas_A sp000702005	98.32	0.86	GCF_000702005.1	d__Bacteria;p__Firmicutes_C;c__Negativicutes;o__Selenomonadales;f__Selenomonadaceae;g__Selenomonas_A;s__Selenomonas_A sp000702005	98.32	0.86	d__Bacteria;p__Firmicutes_C;c__Negativicutes;o__Selenomonadales;f__Selenomonadaceae;g__Selenomonas_A;s__	ANI/Placement	topological placement and ANI have congruent species assignments	GCF_900100835.1, s__Selenomonas_A ruminantium_E, 95.0, 89.81, 0.79; GCF_900113715.1, s__Selenomonas_A ruminantium_F, 95.0, 82.79, 0.53; GCF_900116485.1, s__Selenomonas_A ruminantium_G, 95.0, 82.53, 0.52; GCF_000424065.1, s__Selenomonas_A ruminantium, 95.0, 79.31, 0.29; GCF_000284095.1, s__Selenomonas_A ruminantium_A, 95.0, 79.18, 0.29; GCF_900104055.1, s__Selenomonas_A ruminantium_C, 95.0, 79.11,…	96.98	11	N/A	N/A	f__Veillonellaceae	(UID1032)	33	423	214	100	0.55	0	1.105784132	21.96584412	1.380610088	12.90756926	28.76115294	6.640510735	38.92980735	1.532244441	10.33725544	12.97678779	19.97673235	12.46487044
114504.23	d__Bacteria;p__Firmicutes_C;c__Negativicutes;o__Selenomonadales;f__Selenomonadaceae;g__Selenomonas_A;s__Selenomonas_A sp000702005	GCF_000702005.1	95	d__Bacteria;p__Firmicutes_C;c__Negativicutes;o__Selenomonadales;f__Selenomonadaceae;g__Selenomonas_A;s__Selenomonas_A sp000702005	98.51	0.93	GCF_000702005.1	d__Bacteria;p__Firmicutes_C;c__Negativicutes;o__Selenomonadales;f__Selenomonadaceae;g__Selenomonas_A;s__Selenomonas_A sp000702005	98.51	0.93	d__Bacteria;p__Firmicutes_C;c__Negativicutes;o__Selenomonadales;f__Selenomonadaceae;g__Selenomonas_A;s__	ANI/Placement	topological placement and ANI have congruent species assignments	GCF_900100835.1, s__Selenomonas_A ruminantium_E, 95.0, 89.76, 0.88; GCF_900113715.1, s__Selenomonas_A ruminantium_F, 95.0, 82.41, 0.58; GCF_900116485.1, s__Selenomonas_A ruminantium_G, 95.0, 82.09, 0.56; GCF_000284095.1, s__Selenomonas_A ruminantium_A, 95.0, 79.11, 0.32; GCF_900104055.1, s__Selenomonas_A ruminantium_C, 95.0, 78.91, 0.32; GCF_000424065.1, s__Selenomonas_A ruminantium, 95.0, 78.84,…	91.61	11	N/A	N/A	f__Veillonellaceae	(UID1032)	33	423	214	95.93	0.25	66.67	1.027822198	19.55304156	1.315620801	11.36338029	25.53984859	6.263447951	34.52366415	1.40503241	9.22644278	11.60996327	17.94963615	11.34232863
114496.69	d__Bacteria;p__Firmicutes_C;c__Negativicutes;o__Selenomonadales;f__Selenomonadaceae;g__Selenomonas_A;s__Selenomonas_A sp000702005	GCF_000702005.1	95	d__Bacteria;p__Firmicutes_C;c__Negativicutes;o__Selenomonadales;f__Selenomonadaceae;g__Selenomonas_A;s__Selenomonas_A sp000702005	98.31	0.85	GCF_000702005.1	d__Bacteria;p__Firmicutes_C;c__Negativicutes;o__Selenomonadales;f__Selenomonadaceae;g__Selenomonas_A;s__Selenomonas_A sp000702005	98.31	0.85	d__Bacteria;p__Firmicutes_C;c__Negativicutes;o__Selenomonadales;f__Selenomonadaceae;g__Selenomonas_A;s__	ANI/Placement	topological placement and ANI have congruent species assignments	GCF_900100835.1, s__Selenomonas_A ruminantium_E, 95.0, 89.77, 0.83; GCF_900113715.1, s__Selenomonas_A ruminantium_F, 95.0, 82.76, 0.55; GCF_900116485.1, s__Selenomonas_A ruminantium_G, 95.0, 82.42, 0.52; GCF_000424065.1, s__Selenomonas_A ruminantium, 95.0, 79.19, 0.27; GCF_900104055.1, s__Selenomonas_A ruminantium_C, 95.0, 78.82, 0.3; GCF_000686945.1, s__Selenomonas_A sp000686945, 95.0, 78.8, 0.2…	94.56	11	N/A	N/A	f__Veillonellaceae	(UID1032)	33	423	214	99.42	1.01	25	1.058380771	20.59988686	1.318670019	11.9714599	26.97271238	6.319116543	36.38094476	1.490776573	9.667955333	12.23598695	18.79693524	11.74072524
114506.6	d__Bacteria;p__Firmicutes_C;c__Negativicutes;o__Selenomonadales;f__Selenomonadaceae;g__Selenomonas_A;s__Selenomonas_A sp000702005	GCF_000702005.1	95	d__Bacteria;p__Firmicutes_C;c__Negativicutes;o__Selenomonadales;f__Selenomonadaceae;g__Selenomonas_A;s__Selenomonas_A sp000702005	98.29	0.87	GCF_000702005.1	d__Bacteria;p__Firmicutes_C;c__Negativicutes;o__Selenomonadales;f__Selenomonadaceae;g__Selenomonas_A;s__Selenomonas_A sp000702005	98.29	0.87	d__Bacteria;p__Firmicutes_C;c__Negativicutes;o__Selenomonadales;f__Selenomonadaceae;g__Selenomonas_A;s__	ANI/Placement	topological placement and ANI have congruent species assignments	GCF_900100835.1, s__Selenomonas_A ruminantium_E, 95.0, 89.78, 0.81; GCF_900113715.1, s__Selenomonas_A ruminantium_F, 95.0, 82.87, 0.55; GCF_900116485.1, s__Selenomonas_A ruminantium_G, 95.0, 82.53, 0.53; GCF_000424065.1, s__Selenomonas_A ruminantium, 95.0, 79.33, 0.29; GCF_000686945.1, s__Selenomonas_A sp000686945, 95.0, 79.1, 0.24; GCF_000284095.1, s__Selenomonas_A ruminantium_A, 95.0, 79.1, 0.3…	93.51	11	N/A	N/A	f__Veillonellaceae	(UID1032)	33	423	214	98.75	1.4	28.57	1.071019431	20.14658474	1.297523445	11.85203314	26.62326533	6.612494307	35.67089708	1.498977117	9.583506861	11.87722584	18.33002277	12.12510956
114506.6	d__Bacteria;p__Firmicutes_C;c__Negativicutes;o__Selenomonadales;f__Selenomonadaceae;g__Selenomonas_A;s__Selenomonas_A sp000702005	GCF_000702005.1	95	d__Bacteria;p__Firmicutes_C;c__Negativicutes;o__Selenomonadales;f__Selenomonadaceae;g__Selenomonas_A;s__Selenomonas_A sp000702005	98.29	0.87	GCF_000702005.1	d__Bacteria;p__Firmicutes_C;c__Negativicutes;o__Selenomonadales;f__Selenomonadaceae;g__Selenomonas_A;s__Selenomonas_A sp000702005	98.29	0.87	d__Bacteria;p__Firmicutes_C;c__Negativicutes;o__Selenomonadales;f__Selenomonadaceae;g__Selenomonas_A;s__	ANI/Placement	topological placement and ANI have congruent species assignments	GCF_900100835.1, s__Selenomonas_A ruminantium_E, 95.0, 89.78, 0.81; GCF_900113715.1, s__Selenomonas_A ruminantium_F, 95.0, 82.87, 0.55; GCF_900116485.1, s__Selenomonas_A ruminantium_G, 95.0, 82.53, 0.53; GCF_000424065.1, s__Selenomonas_A ruminantium, 95.0, 79.33, 0.29; GCF_000686945.1, s__Selenomonas_A sp000686945, 95.0, 79.1, 0.24; GCF_000284095.1, s__Selenomonas_A ruminantium_A, 95.0, 79.1, 0.3…	93.51	11	N/A	N/A	root	(UID1)	5656	56	24	0	0	0	1.071019431	20.14658474	1.297523445	11.85203314	26.62326533	6.612494307	35.67089708	1.498977117	9.583506861	11.87722584	18.33002277	12.12510956
114503.56	d__Bacteria;p__Firmicutes_C;c__Negativicutes;o__Selenomonadales;f__Selenomonadaceae;g__Selenomonas_A;s__Selenomonas_A sp000702005	GCF_000702005.1	95	d__Bacteria;p__Firmicutes_C;c__Negativicutes;o__Selenomonadales;f__Selenomonadaceae;g__Selenomonas_A;s__Selenomonas_A sp000702005	98.25	0.86	GCF_000702005.1	d__Bacteria;p__Firmicutes_C;c__Negativicutes;o__Selenomonadales;f__Selenomonadaceae;g__Selenomonas_A;s__Selenomonas_A sp000702005	98.25	0.86	d__Bacteria;p__Firmicutes_C;c__Negativicutes;o__Selenomonadales;f__Selenomonadaceae;g__Selenomonas_A;s__	ANI/Placement	topological placement and ANI have congruent species assignments	GCF_900100835.1, s__Selenomonas_A ruminantium_E, 95.0, 89.61, 0.82; GCF_900113715.1, s__Selenomonas_A ruminantium_F, 95.0, 82.52, 0.56; GCF_900116485.1, s__Selenomonas_A ruminantium_G, 95.0, 82.33, 0.55; GCF_000424065.1, s__Selenomonas_A ruminantium, 95.0, 78.83, 0.29; GCF_000686945.1, s__Selenomonas_A sp000686945, 95.0, 78.8, 0.2; GCF_900104055.1, s__Selenomonas_A ruminantium_C, 95.0, 78.75, 0.3…	71.77	11	N/A	N/A	f__Veillonellaceae	(UID1032)	33	423	214	92.86	1.26	0	1.007558353	19.63689175	1.285564857	11.64189363	25.721968	6.343352185	34.72903634	1.399706517	9.622850923	11.45555637	17.91451123	11.56036181
114505.5	d__Bacteria;p__Firmicutes_C;c__Negativicutes;o__Selenomonadales;f__Selenomonadaceae;g__Selenomonas_A;s__Selenomonas_A sp000702005	GCF_000702005.1	95	d__Bacteria;p__Firmicutes_C;c__Negativicutes;o__Selenomonadales;f__Selenomonadaceae;g__Selenomonas_A;s__Selenomonas_A sp000702005	98.51	0.91	GCF_000702005.1	d__Bacteria;p__Firmicutes_C;c__Negativicutes;o__Selenomonadales;f__Selenomonadaceae;g__Selenomonas_A;s__Selenomonas_A sp000702005	98.51	0.91	d__Bacteria;p__Firmicutes_C;c__Negativicutes;o__Selenomonadales;f__Selenomonadaceae;g__Selenomonas_A;s__	ANI/Placement	topological placement and ANI have congruent species assignments	GCF_900100835.1, s__Selenomonas_A ruminantium_E, 95.0, 89.78, 0.87; GCF_900113715.1, s__Selenomonas_A ruminantium_F, 95.0, 82.71, 0.58; GCF_900116485.1, s__Selenomonas_A ruminantium_G, 95.0, 82.42, 0.56; GCF_000284095.1, s__Selenomonas_A ruminantium_A, 95.0, 79.03, 0.3; GCF_000424065.1, s__Selenomonas_A ruminantium, 95.0, 78.93, 0.32; GCF_900104055.1, s__Selenomonas_A ruminantium_C, 95.0, 78.82, …	90.58	11	N/A	N/A	f__Veillonellaceae	(UID1032)	33	423	214	96.09	0.55	0	1.055733137	20.7194626	1.34951526	12.13333008	27.21807863	6.398720229	36.41048321	1.489778053	9.657748321	12.1280316	18.89142725	11.88208008
114505.5	d__Bacteria;p__Firmicutes_C;c__Negativicutes;o__Selenomonadales;f__Selenomonadaceae;g__Selenomonas_A;s__Selenomonas_A sp000702005	GCF_000702005.1	95	d__Bacteria;p__Firmicutes_C;c__Negativicutes;o__Selenomonadales;f__Selenomonadaceae;g__Selenomonas_A;s__Selenomonas_A sp000702005	98.51	0.91	GCF_000702005.1	d__Bacteria;p__Firmicutes_C;c__Negativicutes;o__Selenomonadales;f__Selenomonadaceae;g__Selenomonas_A;s__Selenomonas_A sp000702005	98.51	0.91	d__Bacteria;p__Firmicutes_C;c__Negativicutes;o__Selenomonadales;f__Selenomonadaceae;g__Selenomonas_A;s__	ANI/Placement	topological placement and ANI have congruent species assignments	GCF_900100835.1, s__Selenomonas_A ruminantium_E, 95.0, 89.78, 0.87; GCF_900113715.1, s__Selenomonas_A ruminantium_F, 95.0, 82.71, 0.58; GCF_900116485.1, s__Selenomonas_A ruminantium_G, 95.0, 82.42, 0.56; GCF_000284095.1, s__Selenomonas_A ruminantium_A, 95.0, 79.03, 0.3; GCF_000424065.1, s__Selenomonas_A ruminantium, 95.0, 78.93, 0.32; GCF_900104055.1, s__Selenomonas_A ruminantium_C, 95.0, 78.82, …	90.58	11	N/A	N/A	k__Bacteria	(UID203)	5449	104	58	10.82	1.72	0	1.055733137	20.7194626	1.34951526	12.13333008	27.21807863	6.398720229	36.41048321	1.489778053	9.657748321	12.1280316	18.89142725	11.88208008
114501.92	d__Bacteria;p__Firmicutes_C;c__Negativicutes;o__Selenomonadales;f__Selenomonadaceae;g__Schwartzia;s__Schwartzia succinivorans	GCF_900129225.1	95	d__Bacteria;p__Firmicutes_C;c__Negativicutes;o__Selenomonadales;f__Selenomonadaceae;g__Schwartzia;s__Schwartzia succinivorans	98.05	0.95	GCF_900129225.1	d__Bacteria;p__Firmicutes_C;c__Negativicutes;o__Selenomonadales;f__Selenomonadaceae;g__Schwartzia;s__Schwartzia succinivorans	98.05	0.95	d__Bacteria;p__Firmicutes_C;c__Negativicutes;o__Selenomonadales;f__Selenomonadaceae;g__;s__	ANI/Placement	topological placement and ANI have congruent species assignments	N/A	92.78	11	N/A	N/A	p__Firmicutes	(UID1022)	100	295	158	97.24	2.24	37.5	2.657429993	5.511272476	1.675444886	2.707352682	4.47805188	2.632161061	7.993446052	2.344693243	2.641095971	2.750704574	2.803840409	3.178638093
114501.91	d__Bacteria;p__Firmicutes_C;c__Negativicutes;o__Acidaminococcales;f__Acidaminococcaceae;g__Succiniclasticum;s__Succiniclasticum sp900315925	GCA_900315925.1	95	d__Bacteria;p__Firmicutes_C;c__Negativicutes;o__Acidaminococcales;f__Acidaminococcaceae;g__Succiniclasticum;s__Succiniclasticum sp900315925	97.1	0.9	GCA_900315925.1	d__Bacteria;p__Firmicutes_C;c__Negativicutes;o__Acidaminococcales;f__Acidaminococcaceae;g__Succiniclasticum;s__Succiniclasticum sp900315925	97.1	0.9	d__Bacteria;p__Firmicutes_C;c__Negativicutes;o__Acidaminococcales;f__Acidaminococcaceae;g__Succiniclasticum;s__	ANI/Placement	topological placement and ANI have congruent species assignments	GCF_900112895.1, s__Succiniclasticum ruminis, 95.0, 86.91, 0.77; GCA_003512125.1, s__Succiniclasticum sp003512125, 95.0, 83.52, 0.68; GCA_002342505.1, s__Succiniclasticum sp002342505, 95.0, 81.12, 0.49; GCA_900315345.1, s__Succiniclasticum sp900315345, 95.0, 81.06, 0.58	93.39	11	N/A	N/A	o__Selenomonadales	(UID1024)	64	334	167	93.04	2.69	40	11.87827372	9.698383369	12.12974884	11.78361079	7.775645768	14.17485145	14.26266863	11.70112357	12.02578266	10.24794385	13.36884402	8.227332739
114497.208	d__Bacteria;p__Firmicutes_C;c__Negativicutes;o__Acidaminococcales;f__Acidaminococcaceae;g__Succiniclasticum;s__Succiniclasticum sp900315925	GCA_900315925.1	95	d__Bacteria;p__Firmicutes_C;c__Negativicutes;o__Acidaminococcales;f__Acidaminococcaceae;g__Succiniclasticum;s__Succiniclasticum sp900315925	97.28	0.9	GCA_900315925.1	d__Bacteria;p__Firmicutes_C;c__Negativicutes;o__Acidaminococcales;f__Acidaminococcaceae;g__Succiniclasticum;s__Succiniclasticum sp900315925	97.28	0.9	d__Bacteria;p__Firmicutes_C;c__Negativicutes;o__Acidaminococcales;f__Acidaminococcaceae;g__Succiniclasticum;s__	ANI/Placement	topological placement and ANI have congruent species assignments	GCF_900112895.1, s__Succiniclasticum ruminis, 95.0, 86.94, 0.78; GCA_003512125.1, s__Succiniclasticum sp003512125, 95.0, 83.52, 0.7; GCA_002342505.1, s__Succiniclasticum sp002342505, 95.0, 81.15, 0.51; GCA_900315345.1, s__Succiniclasticum sp900315345, 95.0, 80.97, 0.58	94.23	11	N/A	N/A	o__Selenomonadales	(UID1024)	64	334	167	92.84	3.39	25	11.72251914	9.3534949	12.54332094	11.41302729	7.477049513	14.02809552	13.12733637	11.23045761	11.77079475	9.917599121	12.9481452	8.006428807
114498.155	d__Bacteria;p__Firmicutes_C;c__Negativicutes;o__Acidaminococcales;f__Acidaminococcaceae;g__Succiniclasticum;s__Succiniclasticum sp900315925	GCA_900315925.1	95	d__Bacteria;p__Firmicutes_C;c__Negativicutes;o__Acidaminococcales;f__Acidaminococcaceae;g__Succiniclasticum;s__Succiniclasticum sp900315925	97.09	0.88	GCA_900315925.1	d__Bacteria;p__Firmicutes_C;c__Negativicutes;o__Acidaminococcales;f__Acidaminococcaceae;g__Succiniclasticum;s__Succiniclasticum sp900315925	97.09	0.88	d__Bacteria;p__Firmicutes_C;c__Negativicutes;o__Acidaminococcales;f__Acidaminococcaceae;g__Succiniclasticum;s__	ANI/Placement	topological placement and ANI have congruent species assignments	GCF_900112895.1, s__Succiniclasticum ruminis, 95.0, 86.89, 0.76; GCA_003512125.1, s__Succiniclasticum sp003512125, 95.0, 83.65, 0.69; GCA_002342505.1, s__Succiniclasticum sp002342505, 95.0, 81.3, 0.5; GCA_900315345.1, s__Succiniclasticum sp900315345, 95.0, 81.29, 0.55	93.19	11	N/A	N/A	o__Selenomonadales	(UID1024)	64	334	167	94.64	2.22	0	10.79372951	8.71968219	11.29424284	11.58077596	6.891724296	13.18018082	12.16182106	10.63186457	11.44277025	9.217978968	12.26537356	7.393279535
114504.27	d__Bacteria;p__Firmicutes_C;c__Negativicutes;o__Acidaminococcales;f__Acidaminococcaceae;g__Succiniclasticum;s__Succiniclasticum sp900315925	GCA_900315925.1	95	d__Bacteria;p__Firmicutes_C;c__Negativicutes;o__Acidaminococcales;f__Acidaminococcaceae;g__Succiniclasticum;s__Succiniclasticum sp900315925	97.02	0.88	GCA_900315925.1	d__Bacteria;p__Firmicutes_C;c__Negativicutes;o__Acidaminococcales;f__Acidaminococcaceae;g__Succiniclasticum;s__Succiniclasticum sp900315925	97.02	0.88	d__Bacteria;p__Firmicutes_C;c__Negativicutes;o__Acidaminococcales;f__Acidaminococcaceae;g__Succiniclasticum;s__	ANI/Placement	topological placement and ANI have congruent species assignments	GCF_900112895.1, s__Succiniclasticum ruminis, 95.0, 86.71, 0.78; GCA_003512125.1, s__Succiniclasticum sp003512125, 95.0, 83.21, 0.65; GCA_002342505.1, s__Succiniclasticum sp002342505, 95.0, 81.1, 0.48; GCA_900315345.1, s__Succiniclasticum sp900315345, 95.0, 80.81, 0.61	91.79	11	N/A	N/A	o__Selenomonadales	(UID1024)	64	334	167	93.81	2.91	0	11.52097916	9.176116099	11.74684766	11.38907909	7.383923617	13.79245533	12.97857661	11.24902135	11.7281683	10.67632431	12.97252358	7.823524536
114503.184	d__Bacteria;p__Firmicutes_C;c__Negativicutes;o__Acidaminococcales;f__Acidaminococcaceae;g__Succiniclasticum;s__Succiniclasticum sp900315925	GCA_900315925.1	95	d__Bacteria;p__Firmicutes_C;c__Negativicutes;o__Acidaminococcales;f__Acidaminococcaceae;g__Succiniclasticum;s__Succiniclasticum sp900315925	97.21	0.9	GCA_900315925.1	d__Bacteria;p__Firmicutes_C;c__Negativicutes;o__Acidaminococcales;f__Acidaminococcaceae;g__Succiniclasticum;s__Succiniclasticum sp900315925	97.21	0.9	d__Bacteria;p__Firmicutes_C;c__Negativicutes;o__Acidaminococcales;f__Acidaminococcaceae;g__Succiniclasticum;s__	ANI/Placement	topological placement and ANI have congruent species assignments	GCF_900112895.1, s__Succiniclasticum ruminis, 95.0, 86.9, 0.78; GCA_003512125.1, s__Succiniclasticum sp003512125, 95.0, 83.47, 0.67; GCA_002342505.1, s__Succiniclasticum sp002342505, 95.0, 81.07, 0.49; GCA_900315345.1, s__Succiniclasticum sp900315345, 95.0, 80.98, 0.6	86.41	11	N/A	N/A	o__Selenomonadales	(UID1024)	64	334	167	93.39	2.69	20	11.59796331	9.485163536	11.81337891	11.59934469	7.519432556	14.10252138	13.06604665	11.31759399	13.02547837	9.841204849	12.99295427	8.036814245
114500.256	d__Bacteria;p__Firmicutes_C;c__Negativicutes;o__Acidaminococcales;f__Acidaminococcaceae;g__Succiniclasticum;s__Succiniclasticum sp900315925	GCA_900315925.1	95	d__Bacteria;p__Firmicutes_C;c__Negativicutes;o__Acidaminococcales;f__Acidaminococcaceae;g__Succiniclasticum;s__Succiniclasticum sp900315925	97.17	0.88	GCA_900315925.1	d__Bacteria;p__Firmicutes_C;c__Negativicutes;o__Acidaminococcales;f__Acidaminococcaceae;g__Succiniclasticum;s__Succiniclasticum sp900315925	97.17	0.88	d__Bacteria;p__Firmicutes_C;c__Negativicutes;o__Acidaminococcales;f__Acidaminococcaceae;g__Succiniclasticum;s__	ANI/Placement	topological placement and ANI have congruent species assignments	GCF_900112895.1, s__Succiniclasticum ruminis, 95.0, 87.01, 0.76; GCA_003512125.1, s__Succiniclasticum sp003512125, 95.0, 83.02, 0.66; GCA_002342505.1, s__Succiniclasticum sp002342505, 95.0, 81.21, 0.45; GCA_900315345.1, s__Succiniclasticum sp900315345, 95.0, 81.21, 0.55	92.34	11	N/A	Genome has more than 13.3% of markers with multiple hits	o__Selenomonadales	(UID1024)	64	334	167	92.54	7.51	12	9.439330333	7.524768257	9.925515219	9.593478335	5.926296828	12.13482422	11.0020285	9.121222298	9.831945559	7.99960302	11.28121438	6.441233845
114502.136	d__Bacteria;p__Firmicutes_C;c__Negativicutes;o__Acidaminococcales;f__Acidaminococcaceae;g__Succiniclasticum;s__Succiniclasticum sp900315925	GCA_900315925.1	95	d__Bacteria;p__Firmicutes_C;c__Negativicutes;o__Acidaminococcales;f__Acidaminococcaceae;g__Succiniclasticum;s__Succiniclasticum sp900315925	97.28	0.87	GCA_900315925.1	d__Bacteria;p__Firmicutes_C;c__Negativicutes;o__Acidaminococcales;f__Acidaminococcaceae;g__Succiniclasticum;s__Succiniclasticum sp900315925	97.28	0.87	d__Bacteria;p__Firmicutes_C;c__Negativicutes;o__Acidaminococcales;f__Acidaminococcaceae;g__Succiniclasticum;s__	ANI/Placement	topological placement and ANI have congruent species assignments	GCF_900112895.1, s__Succiniclasticum ruminis, 95.0, 87.08, 0.77; GCA_003512125.1, s__Succiniclasticum sp003512125, 95.0, 83.46, 0.7; GCA_002342505.1, s__Succiniclasticum sp002342505, 95.0, 81.41, 0.51; GCA_900315345.1, s__Succiniclasticum sp900315345, 95.0, 81.02, 0.58; GCA_900315805.1, s__Succiniclasticum sp900315805, 95.0, 78.02, 0.23	93.19	11	N/A	N/A	o__Selenomonadales	(UID1024)	64	334	167	94.22	3.19	22.22	10.57607776	8.49678995	10.9005692	10.57631203	6.876578237	12.99901165	12.11335379	11.32334121	11.444608	8.929802431	12.42141544	7.336710044
114497.201	d__Bacteria;p__Firmicutes_C;c__Negativicutes;o__Acidaminococcales;f__Acidaminococcaceae;g__Acidaminococcus;s__Acidaminococcus fermentans	GCF_000025305.1	95	d__Bacteria;p__Firmicutes_C;c__Negativicutes;o__Acidaminococcales;f__Acidaminococcaceae;g__Acidaminococcus;s__Acidaminococcus fermentans	98.83	0.9	GCF_000025305.1	d__Bacteria;p__Firmicutes_C;c__Negativicutes;o__Acidaminococcales;f__Acidaminococcaceae;g__Acidaminococcus;s__Acidaminococcus fermentans	98.83	0.9	d__Bacteria;p__Firmicutes_C;c__Negativicutes;o__Acidaminococcales;f__Acidaminococcaceae;g__Acidaminococcus;s__	ANI/Placement	topological placement and ANI have congruent species assignments	GCA_000437815.1, s__Acidaminococcus sp000437815, 95.0, 89.97, 0.86; GCF_900095825.1, s__Acidaminococcus massiliensis, 95.0, 86.59, 0.76; GCF_900106585.1, s__Acidaminococcus timonensis, 95.0, 85.67, 0.74; GCF_900291475.1, s__Acidaminococcus sp900291475, 95.0, 80.24, 0.5; GCA_900314165.1, s__Acidaminococcus sp900314165, 95.0, 79.91, 0.41; GCA_900315205.1, s__Acidaminococcus sp900315205, 95.0, 78.75…	97.06	11	N/A	N/A	o__Selenomonadales	(UID1024)	64	334	167	99.98	0.6	100	15.16927544	38.43632807	12.97773754	16.64933333	23.22229825	12.20096439	48.96738246	13.72397368	18.36251053	26.70408421	42.5484614	15.34402456
114499.27	d__Bacteria;p__Firmicutes_C;c__Negativicutes;o__Acidaminococcales;f__Acidaminococcaceae;g__Acidaminococcus;s__Acidaminococcus fermentans	GCF_000025305.1	95	d__Bacteria;p__Firmicutes_C;c__Negativicutes;o__Acidaminococcales;f__Acidaminococcaceae;g__Acidaminococcus;s__Acidaminococcus fermentans	98.92	0.92	GCF_000025305.1	d__Bacteria;p__Firmicutes_C;c__Negativicutes;o__Acidaminococcales;f__Acidaminococcaceae;g__Acidaminococcus;s__Acidaminococcus fermentans	98.92	0.92	d__Bacteria;p__Firmicutes_C;c__Negativicutes;o__Acidaminococcales;f__Acidaminococcaceae;g__Acidaminococcus;s__	ANI/Placement	topological placement and ANI have congruent species assignments	GCA_000437815.1, s__Acidaminococcus sp000437815, 95.0, 90.0, 0.82; GCF_900095825.1, s__Acidaminococcus massiliensis, 95.0, 86.65, 0.78; GCF_900106585.1, s__Acidaminococcus timonensis, 95.0, 85.56, 0.78; GCF_900291475.1, s__Acidaminococcus sp900291475, 95.0, 80.18, 0.54; GCA_900314165.1, s__Acidaminococcus sp900314165, 95.0, 79.87, 0.42; GCA_900315205.1, s__Acidaminococcus sp900315205, 95.0, 78.56…	94.98	11	N/A	N/A	o__Selenomonadales	(UID1024)	64	334	167	95.79	0	0	15.4948933	39.79858352	13.25445549	17.16600341	24.96201538	12.76228077	50.26181648	14.73002736	19.00502495	27.98595714	43.37411868	16.04677681
114502.137	d__Bacteria;p__Firmicutes_C;c__Negativicutes;o__Acidaminococcales;f__Acidaminococcaceae;g__Acidaminococcus;s__Acidaminococcus fermentans	GCF_000025305.1	95	d__Bacteria;p__Firmicutes_C;c__Negativicutes;o__Acidaminococcales;f__Acidaminococcaceae;g__Acidaminococcus;s__Acidaminococcus fermentans	98.98	0.95	GCF_000025305.1	d__Bacteria;p__Firmicutes_C;c__Negativicutes;o__Acidaminococcales;f__Acidaminococcaceae;g__Acidaminococcus;s__Acidaminococcus fermentans	98.98	0.95	d__Bacteria;p__Firmicutes_C;c__Negativicutes;o__Acidaminococcales;f__Acidaminococcaceae;g__Acidaminococcus;s__	ANI/Placement	topological placement and ANI have congruent species assignments	GCA_000437815.1, s__Acidaminococcus sp000437815, 95.0, 90.01, 0.82; GCF_900095825.1, s__Acidaminococcus massiliensis, 95.0, 86.71, 0.79; GCF_900106585.1, s__Acidaminococcus timonensis, 95.0, 85.72, 0.79; GCF_900291475.1, s__Acidaminococcus sp900291475, 95.0, 80.32, 0.53; GCA_900314165.1, s__Acidaminococcus sp900314165, 95.0, 79.54, 0.43; GCA_900315205.1, s__Acidaminococcus sp900315205, 95.0, 78.8…	98.61	11	N/A	N/A	o__Selenomonadales	(UID1024)	64	334	167	96.09	0.9	50	14.88121682	39.44611963	12.69927645	16.90050028	24.53131869	12.40010271	50.07585794	14.49469729	18.79333776	27.75010561	43.32552243	15.58195009
114504.111	d__Bacteria;p__Firmicutes_C;c__Negativicutes;o__Acidaminococcales;f__Acidaminococcaceae;g__Acidaminococcus;s__Acidaminococcus fermentans	GCF_000025305.1	95	d__Bacteria;p__Firmicutes_C;c__Negativicutes;o__Acidaminococcales;f__Acidaminococcaceae;g__Acidaminococcus;s__Acidaminococcus fermentans	98.93	0.9	GCF_000025305.1	d__Bacteria;p__Firmicutes_C;c__Negativicutes;o__Acidaminococcales;f__Acidaminococcaceae;g__Acidaminococcus;s__Acidaminococcus fermentans	98.93	0.9	d__Bacteria;p__Firmicutes_C;c__Negativicutes;o__Acidaminococcales;f__Acidaminococcaceae;g__Acidaminococcus;s__	ANI/Placement	topological placement and ANI have congruent species assignments	GCA_000437815.1, s__Acidaminococcus sp000437815, 95.0, 89.96, 0.84; GCF_900095825.1, s__Acidaminococcus massiliensis, 95.0, 86.58, 0.76; GCF_900106585.1, s__Acidaminococcus timonensis, 95.0, 85.7, 0.74; GCF_900291475.1, s__Acidaminococcus sp900291475, 95.0, 80.12, 0.53; GCA_900314165.1, s__Acidaminococcus sp900314165, 95.0, 79.76, 0.41; GCA_900315205.1, s__Acidaminococcus sp900315205, 95.0, 78.86…	96.23	11	N/A	N/A	o__Selenomonadales	(UID1024)	64	334	167	97.59	0	0	15.75599362	40.09725862	13.37071121	17.21723793	24.3496569	12.68624517	50.79702069	14.32528121	18.95077241	28.02169828	44.08005	16.44286552
114500.119	d__Bacteria;p__Firmicutes_C;c__Negativicutes;o__Acidaminococcales;f__Acidaminococcaceae;g__Acidaminococcus;s__Acidaminococcus fermentans	GCF_000025305.1	95	d__Bacteria;p__Firmicutes_C;c__Negativicutes;o__Acidaminococcales;f__Acidaminococcaceae;g__Acidaminococcus;s__Acidaminococcus fermentans	99.08	0.97	GCF_000025305.1	d__Bacteria;p__Firmicutes_C;c__Negativicutes;o__Acidaminococcales;f__Acidaminococcaceae;g__Acidaminococcus;s__Acidaminococcus fermentans	99.08	0.97	d__Bacteria;p__Firmicutes_C;c__Negativicutes;o__Acidaminococcales;f__Acidaminococcaceae;g__Acidaminococcus;s__	ANI/Placement	topological placement and ANI have congruent species assignments	GCA_000437815.1, s__Acidaminococcus sp000437815, 95.0, 90.11, 0.83; GCF_900095825.1, s__Acidaminococcus massiliensis, 95.0, 86.78, 0.82; GCF_900106585.1, s__Acidaminococcus timonensis, 95.0, 85.69, 0.81; GCF_900291475.1, s__Acidaminococcus sp900291475, 95.0, 80.04, 0.56; GCA_900314165.1, s__Acidaminococcus sp900314165, 95.0, 79.67, 0.43; GCA_900315205.1, s__Acidaminococcus sp900315205, 95.0, 78.6…	96.79	11	N/A	N/A	o__Selenomonadales	(UID1024)	64	334	167	98.48	0	0	14.79491245	38.15529608	12.59736343	16.35168824	23.30805784	12.19380588	48.5446049	13.73324902	18.09792647	26.95536765	41.80247843	15.3648951
114501.176	d__Bacteria;p__Firmicutes_C;c__Negativicutes;o__Acidaminococcales;f__Acidaminococcaceae;g__Acidaminococcus;s__Acidaminococcus fermentans	GCF_000025305.1	95	d__Bacteria;p__Firmicutes_C;c__Negativicutes;o__Acidaminococcales;f__Acidaminococcaceae;g__Acidaminococcus;s__Acidaminococcus fermentans	98.86	0.89	GCF_000025305.1	d__Bacteria;p__Firmicutes_C;c__Negativicutes;o__Acidaminococcales;f__Acidaminococcaceae;g__Acidaminococcus;s__Acidaminococcus fermentans	98.86	0.89	d__Bacteria;p__Firmicutes_C;c__Negativicutes;o__Acidaminococcales;f__Acidaminococcaceae;g__Acidaminococcus;s__	ANI/Placement	topological placement and ANI have congruent species assignments	GCA_000437815.1, s__Acidaminococcus sp000437815, 95.0, 90.03, 0.88; GCF_900095825.1, s__Acidaminococcus massiliensis, 95.0, 86.65, 0.73; GCF_900106585.1, s__Acidaminococcus timonensis, 95.0, 85.64, 0.72; GCF_900291475.1, s__Acidaminococcus sp900291475, 95.0, 80.2, 0.5; GCA_900314165.1, s__Acidaminococcus sp900314165, 95.0, 79.86, 0.42; GCA_900315205.1, s__Acidaminococcus sp900315205, 95.0, 78.84,…	98.71	11	N/A	N/A	o__Selenomonadales	(UID1024)	64	334	167	99.98	0	0	15.68027027	40.19943243	13.56783514	17.42551351	24.47427838	12.90562162	50.86762162	14.3689	19.19288649	28.04520811	43.87751351	16.24224324
114505.138	d__Bacteria;p__Firmicutes_C;c__Negativicutes;o__Acidaminococcales;f__Acidaminococcaceae;g__Acidaminococcus;s__Acidaminococcus fermentans	GCF_000025305.1	95	d__Bacteria;p__Firmicutes_C;c__Negativicutes;o__Acidaminococcales;f__Acidaminococcaceae;g__Acidaminococcus;s__Acidaminococcus fermentans	98.9	0.91	GCF_000025305.1	d__Bacteria;p__Firmicutes_C;c__Negativicutes;o__Acidaminococcales;f__Acidaminococcaceae;g__Acidaminococcus;s__Acidaminococcus fermentans	98.9	0.91	d__Bacteria;p__Firmicutes_C;c__Negativicutes;o__Acidaminococcales;f__Acidaminococcaceae;g__Acidaminococcus;s__	ANI/Placement	topological placement and ANI have congruent species assignments	GCA_000437815.1, s__Acidaminococcus sp000437815, 95.0, 90.1, 0.82; GCF_900095825.1, s__Acidaminococcus massiliensis, 95.0, 86.75, 0.75; GCF_900106585.1, s__Acidaminococcus timonensis, 95.0, 85.84, 0.74; GCF_900291475.1, s__Acidaminococcus sp900291475, 95.0, 80.13, 0.51; GCA_900314165.1, s__Acidaminococcus sp900314165, 95.0, 79.71, 0.39; GCA_900315205.1, s__Acidaminococcus sp900315205, 95.0, 78.78…	97.88	11	N/A	N/A	o__Selenomonadales	(UID1024)	64	334	167	98.78	0	0	15.75183913	40.65186087	13.47950652	17.29423043	24.56415652	12.79454348	51.32674348	14.51458261	19.27049565	28.32066957	44.36015652	16.06807391
114506.106	d__Bacteria;p__Firmicutes_C;c__Negativicutes;o__Acidaminococcales;f__Acidaminococcaceae;g__Acidaminococcus;s__Acidaminococcus fermentans	GCF_000025305.1	95	d__Bacteria;p__Firmicutes_C;c__Negativicutes;o__Acidaminococcales;f__Acidaminococcaceae;g__Acidaminococcus;s__Acidaminococcus fermentans	98.99	0.94	GCF_000025305.1	d__Bacteria;p__Firmicutes_C;c__Negativicutes;o__Acidaminococcales;f__Acidaminococcaceae;g__Acidaminococcus;s__Acidaminococcus fermentans	98.99	0.94	d__Bacteria;p__Firmicutes_C;c__Negativicutes;o__Acidaminococcales;f__Acidaminococcaceae;g__Acidaminococcus;s__	ANI/Placement	topological placement and ANI have congruent species assignments	GCA_000437815.1, s__Acidaminococcus sp000437815, 95.0, 90.02, 0.82; GCF_900095825.1, s__Acidaminococcus massiliensis, 95.0, 86.81, 0.8; GCF_900106585.1, s__Acidaminococcus timonensis, 95.0, 85.71, 0.79; GCF_900291475.1, s__Acidaminococcus sp900291475, 95.0, 80.23, 0.54; GCA_900314165.1, s__Acidaminococcus sp900314165, 95.0, 79.81, 0.41; GCA_900315205.1, s__Acidaminococcus sp900315205, 95.0, 78.85…	96.94	11	N/A	N/A	o__Selenomonadales	(UID1024)	64	334	167	96.49	0	0	15.46807258	39.66901774	13.3011121	17.24965645	24.50930323	12.79638452	50.7621871	14.50346452	19.1848	27.73158226	43.40715161	15.97248871
114496.9	d__Bacteria;p__Firmicutes_C;c__Negativicutes;o__Acidaminococcales;f__Acidaminococcaceae;g__Acidaminococcus;s__Acidaminococcus fermentans	GCF_000025305.1	95	d__Bacteria;p__Firmicutes_C;c__Negativicutes;o__Acidaminococcales;f__Acidaminococcaceae;g__Acidaminococcus;s__Acidaminococcus fermentans	98.92	0.9	GCF_000025305.1	d__Bacteria;p__Firmicutes_C;c__Negativicutes;o__Acidaminococcales;f__Acidaminococcaceae;g__Acidaminococcus;s__Acidaminococcus fermentans	98.92	0.9	d__Bacteria;p__Firmicutes_C;c__Negativicutes;o__Acidaminococcales;f__Acidaminococcaceae;g__Acidaminococcus;s__	ANI/Placement	topological placement and ANI have congruent species assignments	GCA_000437815.1, s__Acidaminococcus sp000437815, 95.0, 90.01, 0.79; GCF_900095825.1, s__Acidaminococcus massiliensis, 95.0, 86.83, 0.74; GCF_900106585.1, s__Acidaminococcus timonensis, 95.0, 85.42, 0.75; GCF_900291475.1, s__Acidaminococcus sp900291475, 95.0, 79.98, 0.54; GCA_900314165.1, s__Acidaminococcus sp900314165, 95.0, 79.18, 0.42; GCA_900315205.1, s__Acidaminococcus sp900315205, 95.0, 78.7…	96.88	11	N/A	N/A	o__Selenomonadales	(UID1024)	64	334	167	94.59	0	0	15.42771613	40.23384194	13.42556677	17.04643548	24.24656129	12.65291774	51.09727419	14.08670968	19.13555484	28.16025484	44.27877742	16.08051613
114496.9	d__Bacteria;p__Firmicutes_C;c__Negativicutes;o__Acidaminococcales;f__Acidaminococcaceae;g__Acidaminococcus;s__Acidaminococcus fermentans	GCF_000025305.1	95	d__Bacteria;p__Firmicutes_C;c__Negativicutes;o__Acidaminococcales;f__Acidaminococcaceae;g__Acidaminococcus;s__Acidaminococcus fermentans	98.92	0.9	GCF_000025305.1	d__Bacteria;p__Firmicutes_C;c__Negativicutes;o__Acidaminococcales;f__Acidaminococcaceae;g__Acidaminococcus;s__Acidaminococcus fermentans	98.92	0.9	d__Bacteria;p__Firmicutes_C;c__Negativicutes;o__Acidaminococcales;f__Acidaminococcaceae;g__Acidaminococcus;s__	ANI/Placement	topological placement and ANI have congruent species assignments	GCA_000437815.1, s__Acidaminococcus sp000437815, 95.0, 90.01, 0.79; GCF_900095825.1, s__Acidaminococcus massiliensis, 95.0, 86.83, 0.74; GCF_900106585.1, s__Acidaminococcus timonensis, 95.0, 85.42, 0.75; GCF_900291475.1, s__Acidaminococcus sp900291475, 95.0, 79.98, 0.54; GCA_900314165.1, s__Acidaminococcus sp900314165, 95.0, 79.18, 0.42; GCA_900315205.1, s__Acidaminococcus sp900315205, 95.0, 78.7…	96.88	11	N/A	N/A	k__Bacteria	(UID203)	5449	104	58	70.69	0	0	15.42771613	40.23384194	13.42556677	17.04643548	24.24656129	12.65291774	51.09727419	14.08670968	19.13555484	28.16025484	44.27877742	16.08051613
114503.8	d__Bacteria;p__Firmicutes_C;c__Negativicutes;o__Veillonellales;f__Megasphaeraceae;g__Caecibacter;s__Caecibacter massiliensis	GCF_900095875.1	95	d__Bacteria;p__Firmicutes_C;c__Negativicutes;o__Veillonellales;f__Megasphaeraceae;g__Caecibacter;s__Caecibacter massiliensis	98.67	0.95	GCF_900095875.1	d__Bacteria;p__Firmicutes_C;c__Negativicutes;o__Veillonellales;f__Megasphaeraceae;g__Caecibacter;s__Caecibacter massiliensis	98.67	0.95	d__Bacteria;p__Firmicutes_C;c__Negativicutes;o__Veillonellales;f__Megasphaeraceae;g__;s__	ANI/Placement	topological placement and ANI have congruent species assignments	N/A	72.78	11	N/A	N/A	p__Bacteroidetes	(UID2605)	350	316	210	90.11	1.03	28.57	3.402168013	27.81790544	2.0855199	14.28315038	14.04500126	2.332081483	40.41036778	1.032981903	7.296131967	27.96666088	55.18056402	5.38418659
114503.8	d__Bacteria;p__Firmicutes_C;c__Negativicutes;o__Veillonellales;f__Megasphaeraceae;g__Caecibacter;s__Caecibacter massiliensis	GCF_900095875.1	95	d__Bacteria;p__Firmicutes_C;c__Negativicutes;o__Veillonellales;f__Megasphaeraceae;g__Caecibacter;s__Caecibacter massiliensis	98.67	0.95	GCF_900095875.1	d__Bacteria;p__Firmicutes_C;c__Negativicutes;o__Veillonellales;f__Megasphaeraceae;g__Caecibacter;s__Caecibacter massiliensis	98.67	0.95	d__Bacteria;p__Firmicutes_C;c__Negativicutes;o__Veillonellales;f__Megasphaeraceae;g__;s__	ANI/Placement	topological placement and ANI have congruent species assignments	N/A	72.78	11	N/A	N/A	o__Selenomonadales	(UID1024)	64	334	167	81.27	0.6	33.33	3.402168013	27.81790544	2.0855199	14.28315038	14.04500126	2.332081483	40.41036778	1.032981903	7.296131967	27.96666088	55.18056402	5.38418659
114505.162	d__Bacteria;p__Firmicutes_C;c__Negativicutes;o__Veillonellales;f__Megasphaeraceae;g__Caecibacter;s__Caecibacter massiliensis	GCF_900095875.1	95	d__Bacteria;p__Firmicutes_C;c__Negativicutes;o__Veillonellales;f__Megasphaeraceae;g__Caecibacter;s__Caecibacter massiliensis	98.78	0.93	GCF_900095875.1	d__Bacteria;p__Firmicutes_C;c__Negativicutes;o__Veillonellales;f__Megasphaeraceae;g__Caecibacter;s__Caecibacter massiliensis	98.78	0.93	d__Bacteria;p__Firmicutes_C;c__Negativicutes;o__Veillonellales;f__Megasphaeraceae;g__;s__	ANI/Placement	topological placement and ANI have congruent species assignments	N/A	98.17	11	N/A	N/A	o__Selenomonadales	(UID1024)	64	334	167	100	0	0	3.558456	28.89578	2.231962	14.65006	14.75962	2.45997	41.66984	1.078949	7.0559	28.75166	56.85052	5.599798
114498.81	d__Bacteria;p__Firmicutes_C;c__Negativicutes;o__Veillonellales;f__Megasphaeraceae;g__Caecibacter;s__Caecibacter massiliensis	GCF_900095875.1	95	d__Bacteria;p__Firmicutes_C;c__Negativicutes;o__Veillonellales;f__Megasphaeraceae;g__Caecibacter;s__Caecibacter massiliensis	98.78	0.92	GCF_900095875.1	d__Bacteria;p__Firmicutes_C;c__Negativicutes;o__Veillonellales;f__Megasphaeraceae;g__Caecibacter;s__Caecibacter massiliensis	98.78	0.92	d__Bacteria;p__Firmicutes_C;c__Negativicutes;o__Veillonellales;f__Megasphaeraceae;g__;s__	ANI/Placement	topological placement and ANI have congruent species assignments	N/A	98.17	11	N/A	N/A	o__Selenomonadales	(UID1024)	64	334	167	100	0.6	0	3.251524211	26.80221053	2.026196316	13.79285263	13.93347368	2.459731579	39.17500526	1.058187579	6.531425263	27.00281579	53.18139474	5.403424211
114501.177	d__Bacteria;p__Firmicutes_C;c__Negativicutes;o__Veillonellales;f__Megasphaeraceae;g__Caecibacter;s__Caecibacter massiliensis	GCF_900095875.1	95	d__Bacteria;p__Firmicutes_C;c__Negativicutes;o__Veillonellales;f__Megasphaeraceae;g__Caecibacter;s__Caecibacter massiliensis	98.75	0.92	GCF_900095875.1	d__Bacteria;p__Firmicutes_C;c__Negativicutes;o__Veillonellales;f__Megasphaeraceae;g__Caecibacter;s__Caecibacter massiliensis	98.75	0.92	d__Bacteria;p__Firmicutes_C;c__Negativicutes;o__Veillonellales;f__Megasphaeraceae;g__;s__	ANI/Placement	topological placement and ANI have congruent species assignments	N/A	98.17	11	N/A	N/A	o__Selenomonadales	(UID1024)	64	334	167	100	0	0	3.486888889	27.62453333	2.173557778	14.18005556	14.18911111	2.423783333	40.30837778	1.130567333	6.983283333	27.61686667	54.75958889	5.425696667
114499.183	d__Bacteria;p__Firmicutes_C;c__Negativicutes;o__Veillonellales;f__Megasphaeraceae;g__Caecibacter;s__Caecibacter massiliensis	GCF_900095875.1	95	d__Bacteria;p__Firmicutes_C;c__Negativicutes;o__Veillonellales;f__Megasphaeraceae;g__Caecibacter;s__Caecibacter massiliensis	98.82	0.93	GCF_900095875.1	d__Bacteria;p__Firmicutes_C;c__Negativicutes;o__Veillonellales;f__Megasphaeraceae;g__Caecibacter;s__Caecibacter massiliensis	98.82	0.93	d__Bacteria;p__Firmicutes_C;c__Negativicutes;o__Veillonellales;f__Megasphaeraceae;g__;s__	ANI/Placement	topological placement and ANI have congruent species assignments	N/A	96.61	11	N/A	N/A	o__Selenomonadales	(UID1024)	64	334	167	99.88	0	0	3.508039756	26.88419024	2.123271171	13.64387317	13.54771707	2.373845122	38.81946585	1.176500732	6.844708537	27.2147122	53.22492927	5.289214878
114501.71	d__Bacteria;p__Firmicutes;c__Bacilli;o__Lactobacillales;f__Streptococcaceae;g__Streptococcus;s__Streptococcus equinus	GCF_000187265.1	95	d__Bacteria;p__Firmicutes;c__Bacilli;o__Lactobacillales;f__Streptococcaceae;g__Streptococcus;s__Streptococcus equinus	96.85	0.87	GCF_000187265.1	d__Bacteria;p__Firmicutes;c__Bacilli;o__Lactobacillales;f__Streptococcaceae;g__Streptococcus;s__Streptococcus equinus	96.85	0.87	d__Bacteria;p__Firmicutes;c__Bacilli;o__Lactobacillales;f__Streptococcaceae;g__Streptococcus;s__	ANI/Placement	topological placement and ANI have congruent species assignments	GCF_900475675.1, s__Streptococcus lutetiensis, 95.0, 88.44, 0.81; GCF_900101445.1, s__Streptococcus equinus_B, 95.0, 87.75, 0.89; GCA_002393675.1, s__Streptococcus sp002393675, 95.0, 87.46, 0.82; GCF_000154985.1, s__Streptococcus infantarius, 95.0, 87.44, 0.82; GCF_900104225.1, s__Streptococcus equinus_D, 95.0, 86.94, 0.87; GCF_900478025.1, s__Streptococcus pasteurianus, 96.18, 84.02, 0.75; GCF_0…	94.38	11	N/A	N/A	o__Lactobacillales	(UID544)	293	475	267	96.39	0.89	80	4.291696781	4.278943356	3.952639616	2.63889913	10.19695603	12.68034021	8.829663425	6.246872466	12.19709521	6.788284863	2.195691932	6.556634452
114503.98	d__Bacteria;p__Firmicutes;c__Bacilli;o__Lactobacillales;f__Streptococcaceae;g__Streptococcus;s__Streptococcus equinus	GCF_000187265.1	95	d__Bacteria;p__Firmicutes;c__Bacilli;o__Lactobacillales;f__Streptococcaceae;g__Streptococcus;s__Streptococcus equinus	96.8	0.85	GCF_000187265.1	d__Bacteria;p__Firmicutes;c__Bacilli;o__Lactobacillales;f__Streptococcaceae;g__Streptococcus;s__Streptococcus equinus	96.8	0.85	d__Bacteria;p__Firmicutes;c__Bacilli;o__Lactobacillales;f__Streptococcaceae;g__Streptococcus;s__	ANI/Placement	topological placement and ANI have congruent species assignments	GCF_900475675.1, s__Streptococcus lutetiensis, 95.0, 88.21, 0.83; GCF_900101445.1, s__Streptococcus equinus_B, 95.0, 87.68, 0.88; GCA_002393675.1, s__Streptococcus sp002393675, 95.0, 87.61, 0.81; GCF_000154985.1, s__Streptococcus infantarius, 95.0, 87.44, 0.81; GCF_900104225.1, s__Streptococcus equinus_D, 95.0, 86.93, 0.85; GCF_900478025.1, s__Streptococcus pasteurianus, 96.18, 84.12, 0.74; GCF_0…	97	11	N/A	N/A	o__Lactobacillales	(UID544)	293	475	267	99.63	0.86	0	4.289556854	4.325963708	3.967123596	2.736265169	10.1063191	12.47946876	8.93862191	6.458402809	12.18913966	6.984820449	2.205660607	6.600674494
114500.167	d__Bacteria;p__Firmicutes;c__Bacilli;o__Lactobacillales;f__Streptococcaceae;g__Streptococcus;s__Streptococcus equinus	GCF_000187265.1	95	d__Bacteria;p__Firmicutes;c__Bacilli;o__Lactobacillales;f__Streptococcaceae;g__Streptococcus;s__Streptococcus equinus	96.99	0.85	GCF_000187265.1	d__Bacteria;p__Firmicutes;c__Bacilli;o__Lactobacillales;f__Streptococcaceae;g__Streptococcus;s__Streptococcus equinus	96.99	0.85	d__Bacteria;p__Firmicutes;c__Bacilli;o__Lactobacillales;f__Streptococcaceae;g__Streptococcus;s__	ANI/Placement	topological placement and ANI have congruent species assignments	GCF_900475675.1, s__Streptococcus lutetiensis, 95.0, 88.27, 0.82; GCF_900101445.1, s__Streptococcus equinus_B, 95.0, 87.61, 0.87; GCF_000154985.1, s__Streptococcus infantarius, 95.0, 87.47, 0.8; GCA_002393675.1, s__Streptococcus sp002393675, 95.0, 87.24, 0.83; GCF_900104225.1, s__Streptococcus equinus_D, 95.0, 86.93, 0.86; GCF_900478025.1, s__Streptococcus pasteurianus, 96.18, 84.06, 0.73; GCF_00…	98.75	11	N/A	N/A	o__Lactobacillales	(UID544)	293	475	267	98.5	0.37	100	4.344352785	4.168025519	4.008425823	2.799693797	10.15842557	12.89468684	8.722591772	6.216037342	12.30251835	7.035259114	2.243463785	6.74400481
114499.132	d__Bacteria;p__Firmicutes;c__Bacilli;o__Lactobacillales;f__Streptococcaceae;g__Streptococcus;s__Streptococcus equinus	GCF_000187265.1	95	d__Bacteria;p__Firmicutes;c__Bacilli;o__Lactobacillales;f__Streptococcaceae;g__Streptococcus;s__Streptococcus equinus	96.82	0.87	GCF_000187265.1	d__Bacteria;p__Firmicutes;c__Bacilli;o__Lactobacillales;f__Streptococcaceae;g__Streptococcus;s__Streptococcus equinus	96.82	0.87	d__Bacteria;p__Firmicutes;c__Bacilli;o__Lactobacillales;f__Streptococcaceae;g__Streptococcus;s__	ANI/Placement	topological placement and ANI have congruent species assignments	GCF_900475675.1, s__Streptococcus lutetiensis, 95.0, 88.37, 0.81; GCF_900101445.1, s__Streptococcus equinus_B, 95.0, 87.54, 0.88; GCF_000154985.1, s__Streptococcus infantarius, 95.0, 87.38, 0.81; GCA_002393675.1, s__Streptococcus sp002393675, 95.0, 87.3, 0.85; GCF_900104225.1, s__Streptococcus equinus_D, 95.0, 87.1, 0.85; GCF_900478025.1, s__Streptococcus pasteurianus, 96.18, 84.31, 0.73; GCF_000…	95.83	11	N/A	N/A	o__Lactobacillales	(UID544)	293	475	267	97.66	0.31	50	4.124757391	4.190391661	3.771067391	2.618832296	9.89783	12.10023261	8.361166348	6.179851391	11.9816953	6.667566087	2.127807861	6.405620261
114502.155	d__Bacteria;p__Firmicutes;c__Bacilli;o__Lactobacillales;f__Streptococcaceae;g__Streptococcus;s__Streptococcus equinus	GCF_000187265.1	95	d__Bacteria;p__Firmicutes;c__Bacilli;o__Lactobacillales;f__Streptococcaceae;g__Streptococcus;s__Streptococcus equinus	96.69	0.87	GCF_000187265.1	d__Bacteria;p__Firmicutes;c__Bacilli;o__Lactobacillales;f__Streptococcaceae;g__Streptococcus;s__Streptococcus equinus	96.69	0.87	d__Bacteria;p__Firmicutes;c__Bacilli;o__Lactobacillales;f__Streptococcaceae;g__Streptococcus;s__	ANI/Placement	topological placement and ANI have congruent species assignments	GCF_900475675.1, s__Streptococcus lutetiensis, 95.0, 88.46, 0.83; GCF_900101445.1, s__Streptococcus equinus_B, 95.0, 87.82, 0.88; GCA_002393675.1, s__Streptococcus sp002393675, 95.0, 87.41, 0.85; GCF_000154985.1, s__Streptococcus infantarius, 95.0, 87.4, 0.82; GCF_900104225.1, s__Streptococcus equinus_D, 95.0, 86.84, 0.86; GCF_002000985.1, s__Streptococcus gallolyticus, 96.32, 83.96, 0.8; GCF_900…	94.11	11	N/A	N/A	o__Lactobacillales	(UID544)	293	475	267	96.41	0.49	0	4.33422615	4.32270187	3.978924116	2.8058267	10.08561618	12.59310058	8.60557044	6.542819372	12.24102971	6.943081159	2.260927077	6.519363923
114501.27	d__Bacteria;p__Firmicutes;c__Bacilli;o__Lactobacillales;f__Lactobacillaceae;g__Lactobacillus_H;s__Lactobacillus_H mucosae	GCF_001436025.1	95	d__Bacteria;p__Firmicutes;c__Bacilli;o__Lactobacillales;f__Lactobacillaceae;g__Lactobacillus_H;s__Lactobacillus_H mucosae	97.02	0.88	GCF_001436025.1	d__Bacteria;p__Firmicutes;c__Bacilli;o__Lactobacillales;f__Lactobacillaceae;g__Lactobacillus_H;s__Lactobacillus_H mucosae	97.02	0.88	d__Bacteria;p__Firmicutes;c__Bacilli;o__Lactobacillales;f__Lactobacillaceae;g__Lactobacillus_H;s__	ANI/Placement	topological placement and ANI have congruent species assignments	N/A	96.39	11	N/A	N/A	o__Lactobacillales	(UID355)	490	336	184	99.18	0.54	100	14.00877029	43.83759118	24.17857941	41.28387353	38.19443824	30.69136471	23.39796765	10.15422412	31.79210882	35.06399412	37.95287941	26.68052059
114503.17	d__Bacteria;p__Firmicutes;c__Bacilli;o__Lactobacillales;f__Lactobacillaceae;g__Lactobacillus_H;s__Lactobacillus_H mucosae	GCF_001436025.1	95	d__Bacteria;p__Firmicutes;c__Bacilli;o__Lactobacillales;f__Lactobacillaceae;g__Lactobacillus_H;s__Lactobacillus_H mucosae	97	0.88	GCF_001436025.1	d__Bacteria;p__Firmicutes;c__Bacilli;o__Lactobacillales;f__Lactobacillaceae;g__Lactobacillus_H;s__Lactobacillus_H mucosae	97	0.88	d__Bacteria;p__Firmicutes;c__Bacilli;o__Lactobacillales;f__Lactobacillaceae;g__Lactobacillus_H;s__	ANI/Placement	topological placement and ANI have congruent species assignments	N/A	97.22	11	N/A	N/A	o__Lactobacillales	(UID355)	490	336	184	99.18	0.54	100	13.9995875	43.7485875	24.36148125	41.6141	38.35713125	30.79185625	23.88041875	10.19505938	31.9523625	35.18553125	38.712	26.72975625
114503.17	d__Bacteria;p__Firmicutes;c__Bacilli;o__Lactobacillales;f__Lactobacillaceae;g__Lactobacillus_H;s__Lactobacillus_H mucosae	GCF_001436025.1	95	d__Bacteria;p__Firmicutes;c__Bacilli;o__Lactobacillales;f__Lactobacillaceae;g__Lactobacillus_H;s__Lactobacillus_H mucosae	97	0.88	GCF_001436025.1	d__Bacteria;p__Firmicutes;c__Bacilli;o__Lactobacillales;f__Lactobacillaceae;g__Lactobacillus_H;s__Lactobacillus_H mucosae	97	0.88	d__Bacteria;p__Firmicutes;c__Bacilli;o__Lactobacillales;f__Lactobacillaceae;g__Lactobacillus_H;s__	ANI/Placement	topological placement and ANI have congruent species assignments	N/A	97.22	11	N/A	N/A	k__Bacteria	(UID2329)	174	149	89	96.63	2.72	40	13.9995875	43.7485875	24.36148125	41.6141	38.35713125	30.79185625	23.88041875	10.19505938	31.9523625	35.18553125	38.712	26.72975625
114505.164	d__Bacteria;p__Firmicutes;c__Bacilli;o__Lactobacillales;f__Lactobacillaceae;g__Lactobacillus_H;s__Lactobacillus_H mucosae	GCF_001436025.1	95	d__Bacteria;p__Firmicutes;c__Bacilli;o__Lactobacillales;f__Lactobacillaceae;g__Lactobacillus_H;s__Lactobacillus_H mucosae	96.99	0.88	GCF_001436025.1	d__Bacteria;p__Firmicutes;c__Bacilli;o__Lactobacillales;f__Lactobacillaceae;g__Lactobacillus_H;s__Lactobacillus_H mucosae	96.99	0.88	d__Bacteria;p__Firmicutes;c__Bacilli;o__Lactobacillales;f__Lactobacillaceae;g__Lactobacillus_H;s__	ANI/Placement	topological placement and ANI have congruent species assignments	N/A	97.22	11	N/A	N/A	o__Lactobacillales	(UID355)	490	336	184	99.18	0.54	100	13.93063667	44.34869583	23.97922917	41.50692917	38.70582083	30.6633625	23.8333875	10.0944275	31.66677917	35.41173333	38.356725	26.5681125
114499.64	d__Bacteria;p__Firmicutes;c__Bacilli;o__Lactobacillales;f__Lactobacillaceae;g__Lactobacillus_H;s__Lactobacillus_H mucosae	GCF_001436025.1	95	d__Bacteria;p__Firmicutes;c__Bacilli;o__Lactobacillales;f__Lactobacillaceae;g__Lactobacillus_H;s__Lactobacillus_H mucosae	97.03	0.88	GCF_001436025.1	d__Bacteria;p__Firmicutes;c__Bacilli;o__Lactobacillales;f__Lactobacillaceae;g__Lactobacillus_H;s__Lactobacillus_H mucosae	97.03	0.88	d__Bacteria;p__Firmicutes;c__Bacilli;o__Lactobacillales;f__Lactobacillaceae;g__Lactobacillus_H;s__	ANI/Placement	topological placement and ANI have congruent species assignments	N/A	95.4	11	N/A	N/A	o__Lactobacillales	(UID355)	490	336	184	98.41	0.54	100	13.40352064	42.26872766	23.48714043	40.13700638	37.02482979	29.96659574	22.79411915	9.699388298	30.52375957	34.04249574	37.10486809	25.90554255
114497.159	d__Bacteria;p__Firmicutes;c__Bacilli;o__Lactobacillales;f__Lactobacillaceae;g__Lactobacillus_H;s__Lactobacillus_H mucosae	GCF_001436025.1	95	d__Bacteria;p__Firmicutes;c__Bacilli;o__Lactobacillales;f__Lactobacillaceae;g__Lactobacillus_H;s__Lactobacillus_H mucosae	97.05	0.87	GCF_001436025.1	d__Bacteria;p__Firmicutes;c__Bacilli;o__Lactobacillales;f__Lactobacillaceae;g__Lactobacillus_H;s__Lactobacillus_H mucosae	97.05	0.87	d__Bacteria;p__Firmicutes;c__Bacilli;o__Lactobacillales;f__Lactobacillaceae;g__Lactobacillus_H;s__	ANI/Placement	topological placement and ANI have congruent species assignments	N/A	96.25	11	N/A	N/A	o__Lactobacillales	(UID355)	490	336	184	98.91	1.63	75	13.54298766	42.28895745	23.50187872	41.08496809	37.00839149	30.09322553	23.06304255	9.697607447	30.66572766	34.52765319	37.26260213	25.99768298
114506.62	d__Bacteria;p__Firmicutes;c__Bacilli;o__Lactobacillales;f__Lactobacillaceae;g__Lactobacillus_H;s__Lactobacillus_H mucosae	GCF_001436025.1	95	d__Bacteria;p__Firmicutes;c__Bacilli;o__Lactobacillales;f__Lactobacillaceae;g__Lactobacillus_H;s__Lactobacillus_H mucosae	96.95	0.87	GCF_001436025.1	d__Bacteria;p__Firmicutes;c__Bacilli;o__Lactobacillales;f__Lactobacillaceae;g__Lactobacillus_H;s__Lactobacillus_H mucosae	96.95	0.87	d__Bacteria;p__Firmicutes;c__Bacilli;o__Lactobacillales;f__Lactobacillaceae;g__Lactobacillus_H;s__	ANI/Placement	topological placement and ANI have congruent species assignments	N/A	96.37	11	N/A	N/A	o__Lactobacillales	(UID355)	490	336	184	98.64	0.87	100	13.49315744	42.58750366	23.3256622	40.56938659	37.14375	30.4804439	22.90828171	9.734406463	30.65002439	34.76091951	37.3511622	26.14451951
114495.6	d__Bacteria;p__Firmicutes;c__Bacilli;o__Lactobacillales;f__Lactobacillaceae;g__Lactobacillus_H;s__Lactobacillus_H mucosae	GCF_001436025.1	95	d__Bacteria;p__Firmicutes;c__Bacilli;o__Lactobacillales;f__Lactobacillaceae;g__Lactobacillus_H;s__Lactobacillus_H mucosae	97.19	0.89	GCF_001436025.1	d__Bacteria;p__Firmicutes;c__Bacilli;o__Lactobacillales;f__Lactobacillaceae;g__Lactobacillus_H;s__Lactobacillus_H mucosae	97.19	0.89	d__Bacteria;p__Firmicutes;c__Bacilli;o__Lactobacillales;f__Lactobacillaceae;g__Lactobacillus_H;s__	ANI/Placement	topological placement and ANI have congruent species assignments	N/A	95.1	11	N/A	N/A	o__Lactobacillales	(UID355)	490	336	184	98.51	0.54	100	14.24257473	43.24829909	24.10666455	41.67996727	38.23620091	31.35514364	23.85987182	9.832280818	31.23306182	35.12182364	37.93852091	27.23089182
114495.6	d__Bacteria;p__Firmicutes;c__Bacilli;o__Lactobacillales;f__Lactobacillaceae;g__Lactobacillus_H;s__Lactobacillus_H mucosae	GCF_001436025.1	95	d__Bacteria;p__Firmicutes;c__Bacilli;o__Lactobacillales;f__Lactobacillaceae;g__Lactobacillus_H;s__Lactobacillus_H mucosae	97.19	0.89	GCF_001436025.1	d__Bacteria;p__Firmicutes;c__Bacilli;o__Lactobacillales;f__Lactobacillaceae;g__Lactobacillus_H;s__Lactobacillus_H mucosae	97.19	0.89	d__Bacteria;p__Firmicutes;c__Bacilli;o__Lactobacillales;f__Lactobacillaceae;g__Lactobacillus_H;s__	ANI/Placement	topological placement and ANI have congruent species assignments	N/A	95.1	11	N/A	N/A	o__Selenomonadales	(UID1024)	64	334	167	91.38	2.69	20	14.24257473	43.24829909	24.10666455	41.67996727	38.23620091	31.35514364	23.85987182	9.832280818	31.23306182	35.12182364	37.93852091	27.23089182
114504.123	d__Bacteria;p__Firmicutes;c__Bacilli;o__Lactobacillales;f__Lactobacillaceae;g__Lactobacillus_B;s__Lactobacillus_B ruminis	GCF_900113455.1	95	d__Bacteria;p__Firmicutes;c__Bacilli;o__Lactobacillales;f__Lactobacillaceae;g__Lactobacillus_B;s__Lactobacillus_B ruminis	98.81	0.88	GCF_900113455.1	d__Bacteria;p__Firmicutes;c__Bacilli;o__Lactobacillales;f__Lactobacillaceae;g__Lactobacillus_B;s__Lactobacillus_B ruminis	98.81	0.88	d__Bacteria;p__Firmicutes;c__Bacilli;o__Lactobacillales;f__Lactobacillaceae;g__Lactobacillus_B;s__	ANI/Placement	topological placement and ANI have congruent species assignments	GCF_900110005.1, s__Lactobacillus_B ruminis_A, 95.0, 79.74, 0.21	97.48	11	N/A	N/A	o__Lactobacillales	(UID374)	471	350	191	97.38	0	0	28.08929048	161.486381	29.44278571	74.18657381	179.3745238	124.0573024	131.8861905	39.46631667	125.4501738	107.833581	80.27050476	153.1529286
114495.157	d__Bacteria;p__Firmicutes;c__Bacilli;o__Lactobacillales;f__Lactobacillaceae;g__Lactobacillus_B;s__Lactobacillus_B ruminis	GCF_900113455.1	95	d__Bacteria;p__Firmicutes;c__Bacilli;o__Lactobacillales;f__Lactobacillaceae;g__Lactobacillus_B;s__Lactobacillus_B ruminis	98.8	0.9	GCF_900113455.1	d__Bacteria;p__Firmicutes;c__Bacilli;o__Lactobacillales;f__Lactobacillaceae;g__Lactobacillus_B;s__Lactobacillus_B ruminis	98.8	0.9	d__Bacteria;p__Firmicutes;c__Bacilli;o__Lactobacillales;f__Lactobacillaceae;g__Lactobacillus_B;s__	ANI/Placement	topological placement and ANI have congruent species assignments	GCF_900110005.1, s__Lactobacillus_B ruminis_A, 95.0, 79.65, 0.22	97.48	11	N/A	N/A	o__Lactobacillales	(UID374)	471	350	191	98.95	0	0	28.16998182	161.7836364	29.70592121	74.15642727	179.7085758	123.289803	131.9453333	39.56033939	124.2905909	107.6640848	79.90948485	153.0974848
114503.99	d__Bacteria;p__Firmicutes;c__Bacilli;o__Lactobacillales;f__Lactobacillaceae;g__Lactobacillus;s__Lactobacillus amylovorus	GCF_002706375.1	95	d__Bacteria;p__Firmicutes;c__Bacilli;o__Lactobacillales;f__Lactobacillaceae;g__Lactobacillus;s__Lactobacillus amylovorus	96.85	0.86	GCF_002706375.1	d__Bacteria;p__Firmicutes;c__Bacilli;o__Lactobacillales;f__Lactobacillaceae;g__Lactobacillus;s__Lactobacillus amylovorus	96.85	0.86	d__Bacteria;p__Firmicutes;c__Bacilli;o__Lactobacillales;f__Lactobacillaceae;g__Lactobacillus;s__	ANI/Placement	topological placement and ANI have congruent species assignments	GCF_000615285.1, s__Lactobacillus kitasatonis, 95.0, 92.18, 0.79; GCF_000614735.1, s__Lactobacillus gallinarum, 95.0, 85.82, 0.62; GCF_001436305.1, s__Lactobacillus ultunensis, 95.0, 84.0, 0.64; GCF_000160855.1, s__Lactobacillus helveticus, 95.0, 83.29, 0.61; GCF_001591845.1, s__Lactobacillus acidophilus, 95.0, 83.06, 0.66; GCF_002088015.1, s__Lactobacillus crispatus, 95.0, 82.84, 0.57; GCF_90010…	84.86	11	N/A	N/A	g__Lactobacillus	(UID377)	91	430	154	95.69	1.32	0	0.070442153	0.067113711	0.047270612	0.08384403	17.09451821	6.180124444	6.512152222	1.434964744	10.56074111	7.607877246	6.578440048	0.577969946
114500.142	d__Bacteria;p__Firmicutes;c__Bacilli;o__Lactobacillales;f__Lactobacillaceae;g__Lactobacillus;s__Lactobacillus amylovorus	GCF_002706375.1	95	d__Bacteria;p__Firmicutes;c__Bacilli;o__Lactobacillales;f__Lactobacillaceae;g__Lactobacillus;s__Lactobacillus amylovorus	97.01	0.87	GCF_002706375.1	d__Bacteria;p__Firmicutes;c__Bacilli;o__Lactobacillales;f__Lactobacillaceae;g__Lactobacillus;s__Lactobacillus amylovorus	97.01	0.87	d__Bacteria;p__Firmicutes;c__Bacilli;o__Lactobacillales;f__Lactobacillaceae;g__Lactobacillus;s__	ANI/Placement	topological placement and ANI have congruent species assignments	GCF_000615285.1, s__Lactobacillus kitasatonis, 95.0, 92.0, 0.82; GCF_000614735.1, s__Lactobacillus gallinarum, 95.0, 85.66, 0.67; GCF_001436305.1, s__Lactobacillus ultunensis, 95.0, 83.75, 0.7; GCF_000160855.1, s__Lactobacillus helveticus, 95.0, 83.41, 0.6; GCF_001591845.1, s__Lactobacillus acidophilus, 95.0, 83.07, 0.68; GCF_002088015.1, s__Lactobacillus crispatus, 95.0, 82.54, 0.6; GCF_90010365…	84.72	11	N/A	N/A	g__Lactobacillus	(UID377)	91	430	154	92.08	1.52	16.67	0.022640727	0.027843312	0.025644298	0.042133627	17.71119968	6.627213703	6.780608829	1.494375136	10.98604788	7.970895158	6.858063291	0.58380886
114498.12	d__Bacteria;p__Firmicutes;c__Bacilli;o__Lactobacillales;f__Lactobacillaceae;g__Lactobacillus;s__Lactobacillus equicursoris	GCA_001311765.1	95	d__Bacteria;p__Firmicutes;c__Bacilli;o__Lactobacillales;f__Lactobacillaceae;g__Lactobacillus;s__Lactobacillus equicursoris	96.16	0.88	GCA_001311765.1	d__Bacteria;p__Firmicutes;c__Bacilli;o__Lactobacillales;f__Lactobacillaceae;g__Lactobacillus;s__Lactobacillus equicursoris	96.16	0.88	d__Bacteria;p__Firmicutes;c__Bacilli;o__Lactobacillales;f__Lactobacillaceae;g__Lactobacillus;s__	ANI/Placement	topological placement and ANI have congruent species assignments	GCF_001433875.1, s__Lactobacillus delbrueckii, 95.0, 81.23, 0.58; GCA_900088455.1, s__Lactobacillus delbrueckii_A, 95.0, 80.79, 0.47	34.6	11	N/A	N/A	k__Bacteria	(UID2372)	131	177	106	100	0	0	36.41576667	35.98971667	36.23003333	97.47641667	38.8831	66.73645	51.36993333	10.77583333	63.85015	81.61098333	70.0229	35.17921667
114498.12	d__Bacteria;p__Firmicutes;c__Bacilli;o__Lactobacillales;f__Lactobacillaceae;g__Lactobacillus;s__Lactobacillus equicursoris	GCA_001311765.1	95	d__Bacteria;p__Firmicutes;c__Bacilli;o__Lactobacillales;f__Lactobacillaceae;g__Lactobacillus;s__Lactobacillus equicursoris	96.16	0.88	GCA_001311765.1	d__Bacteria;p__Firmicutes;c__Bacilli;o__Lactobacillales;f__Lactobacillaceae;g__Lactobacillus;s__Lactobacillus equicursoris	96.16	0.88	d__Bacteria;p__Firmicutes;c__Bacilli;o__Lactobacillales;f__Lactobacillaceae;g__Lactobacillus;s__	ANI/Placement	topological placement and ANI have congruent species assignments	GCF_001433875.1, s__Lactobacillus delbrueckii, 95.0, 81.23, 0.58; GCA_900088455.1, s__Lactobacillus delbrueckii_A, 95.0, 80.79, 0.47	34.6	11	N/A	N/A	k__Bacteria	(UID203)	5449	104	58	37.93	0	0	36.41576667	35.98971667	36.23003333	97.47641667	38.8831	66.73645	51.36993333	10.77583333	63.85015	81.61098333	70.0229	35.17921667
114506.32	d__Bacteria;p__Firmicutes;c__Bacilli;o__Lactobacillales;f__Lactobacillaceae;g__Lactobacillus;s__Lactobacillus equicursoris	GCA_001311765.1	95	d__Bacteria;p__Firmicutes;c__Bacilli;o__Lactobacillales;f__Lactobacillaceae;g__Lactobacillus;s__Lactobacillus equicursoris	96.37	0.82	GCA_001311765.1	d__Bacteria;p__Firmicutes;c__Bacilli;o__Lactobacillales;f__Lactobacillaceae;g__Lactobacillus;s__Lactobacillus equicursoris	96.37	0.82	d__Bacteria;p__Firmicutes;c__Bacilli;o__Lactobacillales;f__Lactobacillaceae;g__Lactobacillus;s__	ANI/Placement	topological placement and ANI have congruent species assignments	GCF_001433875.1, s__Lactobacillus delbrueckii, 95.0, 81.99, 0.62; GCA_900088455.1, s__Lactobacillus delbrueckii_A, 95.0, 81.61, 0.56	90.91	11	N/A	N/A	g__Lactobacillus	(UID377)	91	430	154	92.78	0.16	0	42.71057143	42.43285714	42.05311429	113.7825143	44.78067143	75.95702857	60.62208571	12.21221	73.21031429	93.58274286	81.94437143	40.7972
114497.84	d__Bacteria;p__Firmicutes;c__Bacilli;o__RFN20;f__CAG-826;g__UBA3207;s__UBA3207 sp900314585	GCA_900314585.1	95	d__Bacteria;p__Firmicutes;c__Bacilli;o__RFN20;f__CAG-826;g__UBA3207;s__UBA3207 sp900314585	95.99	0.88	GCA_900314585.1	d__Bacteria;p__Firmicutes;c__Bacilli;o__RFN20;f__CAG-826;g__UBA3207;s__UBA3207 sp900314585	95.99	0.88	d__Bacteria;p__Firmicutes;c__Bacilli;o__RFN20;f__CAG-826;g__UBA3207;s__	ANI/Placement	topological placement and ANI have congruent species assignments	GCA_002363735.1, s__UBA3207 sp002363735, 95.0, 78.46, 0.29; GCA_002395065.1, s__UBA3207 sp002395065, 95.0, 77.82, 0.24; GCA_002393905.1, s__UBA3207 sp002393905, 95.0, 77.53, 0.14; GCA_002494205.1, s__UBA3207 sp002494205, 95.0, 76.89, 0.15	86.47	11	N/A	N/A	k__Bacteria	(UID2329)	174	149	89	97.75	7.4	57.14	404.2575592	323.6611408	356.4193735	357.7527959	377.268951	204.9233265	681.3920469	408.5841959	310.5432857	273.6459776	256.3350347	233.2588224
114504.21	d__Bacteria;p__Firmicutes;c__Bacilli;o__RFN20;f__CAG-826;g__UBA3207;s__UBA3207 sp900314585	GCA_900314585.1	95	d__Bacteria;p__Firmicutes;c__Bacilli;o__RFN20;f__CAG-826;g__UBA3207;s__UBA3207 sp900314585	96.09	0.87	GCA_900314585.1	d__Bacteria;p__Firmicutes;c__Bacilli;o__RFN20;f__CAG-826;g__UBA3207;s__UBA3207 sp900314585	96.09	0.87	d__Bacteria;p__Firmicutes;c__Bacilli;o__RFN20;f__CAG-826;g__UBA3207;s__	ANI/Placement	topological placement and ANI have congruent species assignments	GCA_002363735.1, s__UBA3207 sp002363735, 95.0, 78.1, 0.29; GCA_002395065.1, s__UBA3207 sp002395065, 95.0, 77.72, 0.23; GCA_002393905.1, s__UBA3207 sp002393905, 95.0, 77.69, 0.13; GCA_002494205.1, s__UBA3207 sp002494205, 95.0, 77.44, 0.14	84.9	11	N/A	N/A	k__Bacteria	(UID2329)	174	149	89	96.63	4.59	28.57	435.5882267	346.4513	381.3861267	382.8598467	403.6450967	219.2132367	733.83763	438.85531	335.9498433	296.76925	276.3067033	249.46943
114498.215	d__Bacteria;p__Firmicutes;c__Bacilli;o__RFN20;f__CAG-826;g__UBA3207;s__UBA3207 sp900314585	GCA_900314585.1	95	d__Bacteria;p__Firmicutes;c__Bacilli;o__RFN20;f__CAG-826;g__UBA3207;s__UBA3207 sp900314585	96.14	0.86	GCA_900314585.1	d__Bacteria;p__Firmicutes;c__Bacilli;o__RFN20;f__CAG-826;g__UBA3207;s__UBA3207 sp900314585	96.14	0.86	d__Bacteria;p__Firmicutes;c__Bacilli;o__RFN20;f__CAG-826;g__UBA3207;s__	ANI/Placement	topological placement and ANI have congruent species assignments	GCA_002363735.1, s__UBA3207 sp002363735, 95.0, 78.11, 0.3; GCA_002494205.1, s__UBA3207 sp002494205, 95.0, 77.99, 0.25; GCA_002395065.1, s__UBA3207 sp002395065, 95.0, 77.97, 0.24; GCA_002393905.1, s__UBA3207 sp002393905, 95.0, 77.78, 0.24	88.31	11	N/A	N/A	k__Bacteria	(UID2329)	174	149	89	98.88	2.34	0	445.7618026	354.6862462	389.7116487	392.7778026	413.265259	223.5375564	754.0153538	448.0357897	342.2882795	303.3146154	282.8291436	255.0497974
114502.95	d__Bacteria;p__Firmicutes;c__Bacilli;o__RFN20;f__CAG-826;g__UBA3207;s__UBA3207 sp900314585	GCA_900314585.1	95	d__Bacteria;p__Firmicutes;c__Bacilli;o__RFN20;f__CAG-826;g__UBA3207;s__UBA3207 sp900314585	96.02	0.86	GCA_900314585.1	d__Bacteria;p__Firmicutes;c__Bacilli;o__RFN20;f__CAG-826;g__UBA3207;s__UBA3207 sp900314585	96.02	0.86	d__Bacteria;p__Firmicutes;c__Bacilli;o__RFN20;f__CAG-826;g__UBA3207;s__	ANI/Placement	topological placement and ANI have congruent species assignments	GCA_002363735.1, s__UBA3207 sp002363735, 95.0, 78.22, 0.28; GCA_002494205.1, s__UBA3207 sp002494205, 95.0, 78.12, 0.24; GCA_002395065.1, s__UBA3207 sp002395065, 95.0, 77.9, 0.25	85.18	11	N/A	N/A	k__Bacteria	(UID2329)	174	149	89	94.38	2.34	0	499.9998621	404.3264828	443.7253793	445.0868276	470.071069	256.3656897	850.7742759	510.0238621	384.1866897	339.8693103	320.6094828	291.0094483
114499.195	d__Bacteria;p__Firmicutes;c__Bacilli;o__RFN20;f__CAG-826;g__UBA3207;s__UBA3207 sp900314585	GCA_900314585.1	95	d__Bacteria;p__Firmicutes;c__Bacilli;o__RFN20;f__CAG-826;g__UBA3207;s__UBA3207 sp900314585	96.08	0.86	GCA_900314585.1	d__Bacteria;p__Firmicutes;c__Bacilli;o__RFN20;f__CAG-826;g__UBA3207;s__UBA3207 sp900314585	96.08	0.86	d__Bacteria;p__Firmicutes;c__Bacilli;o__RFN20;f__CAG-826;g__UBA3207;s__	ANI/Placement	topological placement and ANI have congruent species assignments	GCA_002363735.1, s__UBA3207 sp002363735, 95.0, 78.23, 0.28; GCA_002395065.1, s__UBA3207 sp002395065, 95.0, 78.0, 0.23; GCA_002494205.1, s__UBA3207 sp002494205, 95.0, 77.95, 0.25; GCA_002393905.1, s__UBA3207 sp002393905, 95.0, 77.72, 0.16	86.67	11	N/A	N/A	k__Bacteria	(UID2329)	174	149	89	95.51	2.34	0	482.50135	387.619075	425.29935	428.383175	450.0825	244.6955	818.84965	488.43135	371.28225	328.090525	307.0915	278.784125
114496.92	d__Bacteria;p__Firmicutes;c__Bacilli;o__RFN20;f__CAG-826;g__UBA3207;s__UBA3207 sp900314585	GCA_900314585.1	95	d__Bacteria;p__Firmicutes;c__Bacilli;o__RFN20;f__CAG-826;g__UBA3207;s__UBA3207 sp900314585	95.89	0.89	GCA_900314585.1	d__Bacteria;p__Firmicutes;c__Bacilli;o__RFN20;f__CAG-826;g__UBA3207;s__UBA3207 sp900314585	95.89	0.89	d__Bacteria;p__Firmicutes;c__Bacilli;o__RFN20;f__CAG-826;g__UBA3207;s__	ANI/Placement	topological placement and ANI have congruent species assignments	GCA_002363735.1, s__UBA3207 sp002363735, 95.0, 78.13, 0.26; GCA_002395065.1, s__UBA3207 sp002395065, 95.0, 78.12, 0.24; GCA_002494205.1, s__UBA3207 sp002494205, 95.0, 77.86, 0.24; GCA_002393905.1, s__UBA3207 sp002393905, 95.0, 77.6, 0.14	85.18	11	N/A	N/A	k__Bacteria	(UID2329)	174	149	89	96.63	7.96	58.33	436.5669162	346.1099108	381.6092243	382.3344514	403.2522595	219.0903378	736.8497486	439.0070108	336.2520541	296.8996432	276.8627378	248.5182216
114500.231	d__Bacteria;p__Firmicutes;c__Bacilli;o__RFN20;f__CAG-826;g__UBA3207;s__UBA3207 sp900314585	GCA_900314585.1	95	d__Bacteria;p__Firmicutes;c__Bacilli;o__RFN20;f__CAG-826;g__UBA3207;s__UBA3207 sp900314585	95.99	0.88	GCA_900314585.1	d__Bacteria;p__Firmicutes;c__Bacilli;o__RFN20;f__CAG-826;g__UBA3207;s__UBA3207 sp900314585	95.99	0.88	d__Bacteria;p__Firmicutes;c__Bacilli;o__RFN20;f__CAG-826;g__UBA3207;s__	ANI/Placement	topological placement and ANI have congruent species assignments	GCA_002363735.1, s__UBA3207 sp002363735, 95.0, 78.08, 0.27; GCA_002395065.1, s__UBA3207 sp002395065, 95.0, 77.58, 0.26; GCA_002393905.1, s__UBA3207 sp002393905, 95.0, 77.29, 0.13; GCA_002494205.1, s__UBA3207 sp002494205, 95.0, 76.99, 0.15	85.95	11	N/A	N/A	k__Bacteria	(UID2329)	174	149	89	96.63	4.59	28.57	435.8923333	344.5198333	380.7589513	380.8691821	403.1539103	219.3839231	732.7437615	436.3232487	335.6623231	295.9841949	274.9915436	247.6458641
114501.104	d__Bacteria;p__Firmicutes;c__Bacilli;o__RFN20;f__CAG-826;g__UBA3207;s__UBA3207 sp900314585	GCA_900314585.1	95	d__Bacteria;p__Firmicutes;c__Bacilli;o__RFN20;f__CAG-826;g__UBA3207;s__UBA3207 sp900314585	96.05	0.85	GCA_900314585.1	d__Bacteria;p__Firmicutes;c__Bacilli;o__RFN20;f__CAG-826;g__UBA3207;s__UBA3207 sp900314585	96.05	0.85	d__Bacteria;p__Firmicutes;c__Bacilli;o__RFN20;f__CAG-826;g__UBA3207;s__	ANI/Placement	topological placement and ANI have congruent species assignments	GCA_002363735.1, s__UBA3207 sp002363735, 95.0, 78.31, 0.28; GCA_002395065.1, s__UBA3207 sp002395065, 95.0, 77.66, 0.25; GCA_002494205.1, s__UBA3207 sp002494205, 95.0, 77.17, 0.17	85.87	11	N/A	N/A	k__Bacteria	(UID2329)	174	149	89	93.26	2.34	0	481.7891316	387.3117368	425.2845526	427.6135789	450.4656579	245.3068684	817.8088684	487.8717895	369.5516842	326.727	307.2984211	278.9523421
114506.149	d__Bacteria;p__Firmicutes;c__Bacilli;o__RFN20;f__CAG-826;g__UBA3207;s__UBA3207 sp900314585	GCA_900314585.1	95	d__Bacteria;p__Firmicutes;c__Bacilli;o__RFN20;f__CAG-826;g__UBA3207;s__UBA3207 sp900314585	96.05	0.86	GCA_900314585.1	d__Bacteria;p__Firmicutes;c__Bacilli;o__RFN20;f__CAG-826;g__UBA3207;s__UBA3207 sp900314585	96.05	0.86	d__Bacteria;p__Firmicutes;c__Bacilli;o__RFN20;f__CAG-826;g__UBA3207;s__	ANI/Placement	topological placement and ANI have congruent species assignments	GCA_002363735.1, s__UBA3207 sp002363735, 95.0, 78.18, 0.29; GCA_002395065.1, s__UBA3207 sp002395065, 95.0, 77.8, 0.23; GCA_002393905.1, s__UBA3207 sp002393905, 95.0, 77.71, 0.13; GCA_002494205.1, s__UBA3207 sp002494205, 95.0, 77.41, 0.13	85.34	11	N/A	N/A	k__Bacteria	(UID2329)	174	149	89	96.63	4.59	28.57	441.5703395	350.9250263	387.4957842	390.9159789	411.5275316	222.8144184	743.2759342	443.6110211	338.0892105	298.4905474	279.9626105	252.5056
114503.154	d__Bacteria;p__Firmicutes;c__Bacilli;o__RFN20;f__CAG-826;g__UBA3207;s__UBA3207 sp900314585	GCA_900314585.1	95	d__Bacteria;p__Firmicutes;c__Bacilli;o__RFN20;f__CAG-826;g__UBA3207;s__UBA3207 sp900314585	96.08	0.88	GCA_900314585.1	d__Bacteria;p__Firmicutes;c__Bacilli;o__RFN20;f__CAG-826;g__UBA3207;s__UBA3207 sp900314585	96.08	0.88	d__Bacteria;p__Firmicutes;c__Bacilli;o__RFN20;f__CAG-826;g__UBA3207;s__	ANI/Placement	topological placement and ANI have congruent species assignments	GCA_002363735.1, s__UBA3207 sp002363735, 95.0, 78.14, 0.29; GCA_002395065.1, s__UBA3207 sp002395065, 95.0, 77.91, 0.25; GCA_002494205.1, s__UBA3207 sp002494205, 95.0, 77.55, 0.14	84.4	11	N/A	N/A	k__Bacteria	(UID2329)	174	149	89	94.94	2.34	0	477.7499688	380.1667813	418.7973125	420.7983125	444.8640313	240.4791875	809.779125	483.0362188	369.8643125	325.1548125	304.277875	274.1352813
114497.56	d__Bacteria;p__Firmicutes;c__Bacilli;o__Erysipelotrichales;f__Erysipelatoclostridiaceae;g__Kandleria;s__Kandleria vitulina	GCF_000702065.1	95	d__Bacteria;p__Firmicutes;c__Bacilli;o__Erysipelotrichales;f__Erysipelatoclostridiaceae;g__Kandleria;s__Kandleria vitulina	98.94	0.89	GCF_000702065.1	d__Bacteria;p__Firmicutes;c__Bacilli;o__Erysipelotrichales;f__Erysipelatoclostridiaceae;g__Kandleria;s__Kandleria vitulina	98.94	0.89	d__Bacteria;p__Firmicutes;c__Bacilli;o__Erysipelotrichales;f__Erysipelatoclostridiaceae;g__Kandleria;s__	ANI/Placement	topological placement and ANI have congruent species assignments	N/A	95.97	11	N/A	N/A	k__Bacteria	(UID2372)	131	177	106	100	0	0	28.30789863	22.18269178	30.78860137	61.55557534	113.4755466	19.33159452	86.72460274	16.80116986	85.51497671	37.70355616	65.38901918	82.37346712
114502.108	d__Bacteria;p__Firmicutes;c__Bacilli;o__Erysipelotrichales;f__Erysipelatoclostridiaceae;g__Kandleria;s__Kandleria vitulina	GCF_000702065.1	95	d__Bacteria;p__Firmicutes;c__Bacilli;o__Erysipelotrichales;f__Erysipelatoclostridiaceae;g__Kandleria;s__Kandleria vitulina	98.93	0.89	GCF_000702065.1	d__Bacteria;p__Firmicutes;c__Bacilli;o__Erysipelotrichales;f__Erysipelatoclostridiaceae;g__Kandleria;s__Kandleria vitulina	98.93	0.89	d__Bacteria;p__Firmicutes;c__Bacilli;o__Erysipelotrichales;f__Erysipelatoclostridiaceae;g__Kandleria;s__	ANI/Placement	topological placement and ANI have congruent species assignments	N/A	95.97	11	N/A	N/A	k__Bacteria	(UID2372)	131	177	106	100	0	0	32.35454068	25.13434407	33.51974068	67.44483898	126.1352136	23.02234424	94.7782661	19.65404169	92.56201525	42.58979661	71.71963559	88.34094237
114495.187	d__Bacteria;p__Firmicutes;c__Bacilli;o__Erysipelotrichales;f__Erysipelatoclostridiaceae;g__Kandleria;s__Kandleria vitulina	GCF_000702065.1	95	d__Bacteria;p__Firmicutes;c__Bacilli;o__Erysipelotrichales;f__Erysipelatoclostridiaceae;g__Kandleria;s__Kandleria vitulina	98.86	0.88	GCF_000702065.1	d__Bacteria;p__Firmicutes;c__Bacilli;o__Erysipelotrichales;f__Erysipelatoclostridiaceae;g__Kandleria;s__Kandleria vitulina	98.86	0.88	d__Bacteria;p__Firmicutes;c__Bacilli;o__Erysipelotrichales;f__Erysipelatoclostridiaceae;g__Kandleria;s__	ANI/Placement	topological placement and ANI have congruent species assignments	N/A	95.97	11	N/A	N/A	k__Bacteria	(UID2372)	131	177	106	100	0	0	28.33933527	21.16118	29.74459455	59.31786364	109.4174873	18.70134473	82.87252545	16.36033982	82.32420545	36.88392	62.12350364	78.76532909
114500.276	d__Bacteria;p__Firmicutes;c__Bacilli;o__Erysipelotrichales;f__Erysipelatoclostridiaceae;g__Kandleria;s__Kandleria vitulina	GCF_000702065.1	95	d__Bacteria;p__Firmicutes;c__Bacilli;o__Erysipelotrichales;f__Erysipelatoclostridiaceae;g__Kandleria;s__Kandleria vitulina	99.02	0.9	GCF_000702065.1	d__Bacteria;p__Firmicutes;c__Bacilli;o__Erysipelotrichales;f__Erysipelatoclostridiaceae;g__Kandleria;s__Kandleria vitulina	99.02	0.9	d__Bacteria;p__Firmicutes;c__Bacilli;o__Erysipelotrichales;f__Erysipelatoclostridiaceae;g__Kandleria;s__	ANI/Placement	topological placement and ANI have congruent species assignments	N/A	95.62	11	N/A	N/A	k__Bacteria	(UID2372)	131	177	106	100	0.13	0	29.29387662	22.13596162	30.84775	61.53564265	112.6567206	19.60905706	86.35530441	17.01643338	85.21759118	38.2326	64.82597941	82.15293382
114503.129	d__Bacteria;p__Firmicutes;c__Bacilli;o__Erysipelotrichales;f__Erysipelatoclostridiaceae;g__Kandleria;s__Kandleria vitulina	GCF_000702065.1	95	d__Bacteria;p__Firmicutes;c__Bacilli;o__Erysipelotrichales;f__Erysipelatoclostridiaceae;g__Kandleria;s__Kandleria vitulina	98.96	0.9	GCF_000702065.1	d__Bacteria;p__Firmicutes;c__Bacilli;o__Erysipelotrichales;f__Erysipelatoclostridiaceae;g__Kandleria;s__Kandleria vitulina	98.96	0.9	d__Bacteria;p__Firmicutes;c__Bacilli;o__Erysipelotrichales;f__Erysipelatoclostridiaceae;g__Kandleria;s__	ANI/Placement	topological placement and ANI have congruent species assignments	N/A	95.97	11	N/A	N/A	k__Bacteria	(UID2372)	131	177	106	100	0	0	28.23339269	21.84182836	30.59355522	60.94392687	113.411503	18.87674522	86.60943582	16.58769672	85.19193433	37.20078955	64.50563881	82.36402985
114499.185	d__Bacteria;p__Firmicutes;c__Bacilli;o__Erysipelotrichales;f__Erysipelatoclostridiaceae;g__Kandleria;s__Kandleria vitulina	GCF_000702065.1	95	d__Bacteria;p__Firmicutes;c__Bacilli;o__Erysipelotrichales;f__Erysipelatoclostridiaceae;g__Kandleria;s__Kandleria vitulina	98.97	0.89	GCF_000702065.1	d__Bacteria;p__Firmicutes;c__Bacilli;o__Erysipelotrichales;f__Erysipelatoclostridiaceae;g__Kandleria;s__Kandleria vitulina	98.97	0.89	d__Bacteria;p__Firmicutes;c__Bacilli;o__Erysipelotrichales;f__Erysipelatoclostridiaceae;g__Kandleria;s__	ANI/Placement	topological placement and ANI have congruent species assignments	GCA_900317725.1, s__Kandleria sp900317725, 95.0, 77.95, 0.22	95.97	11	N/A	N/A	k__Bacteria	(UID2372)	131	177	106	99.06	0	0	28.5571	22.02601087	30.9129087	61.91835652	115.0703326	18.76955217	87.82843478	16.75845	86.77379565	37.58651087	65.61113261	83.75365217
114506.173	d__Bacteria;p__Firmicutes;c__Bacilli;o__Erysipelotrichales;f__Erysipelatoclostridiaceae;g__Kandleria;s__Kandleria vitulina	GCF_000702065.1	95	d__Bacteria;p__Firmicutes;c__Bacilli;o__Erysipelotrichales;f__Erysipelatoclostridiaceae;g__Kandleria;s__Kandleria vitulina	98.79	0.86	GCF_000702065.1	d__Bacteria;p__Firmicutes;c__Bacilli;o__Erysipelotrichales;f__Erysipelatoclostridiaceae;g__Kandleria;s__Kandleria vitulina	98.79	0.86	d__Bacteria;p__Firmicutes;c__Bacilli;o__Erysipelotrichales;f__Erysipelatoclostridiaceae;g__Kandleria;s__	ANI/Placement	topological placement and ANI have congruent species assignments	N/A	95.97	11	N/A	N/A	k__Bacteria	(UID2372)	131	177	106	100	0	0	27.46533877	22.94915754	31.03975947	64.38945702	122.7735561	19.32913281	93.03391228	17.14154018	87.19012632	38.54087842	69.25719298	85.01305614
114505.122	d__Bacteria;p__Firmicutes;c__Bacilli;o__Erysipelotrichales;f__Erysipelatoclostridiaceae;g__Kandleria;s__Kandleria vitulina	GCF_000702065.1	95	d__Bacteria;p__Firmicutes;c__Bacilli;o__Erysipelotrichales;f__Erysipelatoclostridiaceae;g__Kandleria;s__Kandleria vitulina	98.73	0.88	GCF_000702065.1	d__Bacteria;p__Firmicutes;c__Bacilli;o__Erysipelotrichales;f__Erysipelatoclostridiaceae;g__Kandleria;s__Kandleria vitulina	98.73	0.88	d__Bacteria;p__Firmicutes;c__Bacilli;o__Erysipelotrichales;f__Erysipelatoclostridiaceae;g__Kandleria;s__	ANI/Placement	topological placement and ANI have congruent species assignments	N/A	95.97	11	N/A	N/A	k__Bacteria	(UID2372)	131	177	106	100	0	0	26.44482786	21.4266625	29.15538036	59.63288214	111.8795911	17.47029339	85.39195	15.60714839	82.62923929	35.75305536	62.99626071	80.79154286
114501.203	d__Bacteria;p__Firmicutes;c__Bacilli;o__Erysipelotrichales;f__Erysipelatoclostridiaceae;g__Kandleria;s__Kandleria vitulina	GCF_000702065.1	95	d__Bacteria;p__Firmicutes;c__Bacilli;o__Erysipelotrichales;f__Erysipelatoclostridiaceae;g__Kandleria;s__Kandleria vitulina	98.66	0.87	GCF_000702065.1	d__Bacteria;p__Firmicutes;c__Bacilli;o__Erysipelotrichales;f__Erysipelatoclostridiaceae;g__Kandleria;s__Kandleria vitulina	98.66	0.87	d__Bacteria;p__Firmicutes;c__Bacilli;o__Erysipelotrichales;f__Erysipelatoclostridiaceae;g__Kandleria;s__	ANI/Placement	topological placement and ANI have congruent species assignments	N/A	91.09	11	N/A	N/A	k__Bacteria	(UID2372)	131	177	106	94.34	0	0	27.72916571	21.79284286	30.24659429	61.12176857	113.4093686	18.27327143	87.15556	16.38233714	84.70736	36.68567714	64.44880286	82.83875714
114498.26	d__Bacteria;p__Firmicutes;c__Bacilli;o__Erysipelotrichales;f__Erysipelatoclostridiaceae;g__Sharpea;s__Sharpea azabuensis	GCF_000702165.1	95	d__Bacteria;p__Firmicutes;c__Bacilli;o__Erysipelotrichales;f__Erysipelatoclostridiaceae;g__Sharpea;s__Sharpea azabuensis	98.14	0.85	GCF_000702165.1	d__Bacteria;p__Firmicutes;c__Bacilli;o__Erysipelotrichales;f__Erysipelatoclostridiaceae;g__Sharpea;s__Sharpea azabuensis	98.14	0.85	d__Bacteria;p__Firmicutes;c__Bacilli;o__Erysipelotrichales;f__Erysipelatoclostridiaceae;g__;s__	ANI/Placement	topological placement and ANI have congruent species assignments	N/A	95.91	11	N/A	N/A	k__Bacteria	(UID2372)	131	177	106	99.06	0.94	0	0.139504587	0.054486786	0.113329971	61.76899333	1.064341644	0.052764444	0.502965822	0.306810778	0.256216791	0.725045007	0.500092738	0.068942431
114499.89	d__Bacteria;p__Actinobacteriota;c__Actinobacteria;o__Actinomycetales;f__Bifidobacteriaceae;g__Bifidobacterium;s__Bifidobacterium merycicum	GCF_900129045.1	95	d__Bacteria;p__Actinobacteriota;c__Actinobacteria;o__Actinomycetales;f__Bifidobacteriaceae;g__Bifidobacterium;s__Bifidobacterium merycicum	99.23	0.87	GCF_900129045.1	d__Bacteria;p__Actinobacteriota;c__Actinobacteria;o__Actinomycetales;f__Bifidobacteriaceae;g__Bifidobacterium;s__Bifidobacterium merycicum	99.23	0.87	d__Bacteria;p__Actinobacteriota;c__Actinobacteria;o__Actinomycetales;f__Bifidobacteriaceae;g__Bifidobacterium;s__	ANI/Placement	topological placement and ANI have congruent species assignments	GCF_001025155.1, s__Bifidobacterium angulatum, 95.0, 88.49, 0.82; GCF_000770925.1, s__Bifidobacterium ruminantium, 95.0, 82.75, 0.54; GCF_000010425.1, s__Bifidobacterium adolescentis, 95.0, 82.73, 0.57; GCA_002451435.1, s__Bifidobacterium sp002451435, 95.0, 82.16, 0.55; GCF_000800455.1, s__Bifidobacterium kashiwanohense_A, 95.2, 81.93, 0.44; GCF_001025215.1, s__Bifidobacterium pseudocatenulatum, …	94.07	11	N/A	N/A	f__Bifidobacteriaceae	(UID1462)	65	476	217	99.77	0.94	0	107.4269021	366.4488071	91.08241357	236.0880857	229.4750207	131.7618721	189.9180886	51.17062314	371.2298621	347.5344521	311.248095	167.0078707
114497.118	d__Bacteria;p__Actinobacteriota;c__Actinobacteria;o__Actinomycetales;f__Bifidobacteriaceae;g__Bifidobacterium;s__Bifidobacterium merycicum	GCF_900129045.1	95	d__Bacteria;p__Actinobacteriota;c__Actinobacteria;o__Actinomycetales;f__Bifidobacteriaceae;g__Bifidobacterium;s__Bifidobacterium merycicum	99.47	0.93	GCF_900129045.1	d__Bacteria;p__Actinobacteriota;c__Actinobacteria;o__Actinomycetales;f__Bifidobacteriaceae;g__Bifidobacterium;s__Bifidobacterium merycicum	99.47	0.93	d__Bacteria;p__Actinobacteriota;c__Actinobacteria;o__Actinomycetales;f__Bifidobacteriaceae;g__Bifidobacterium;s__	ANI/Placement	topological placement and ANI have congruent species assignments	GCF_001025155.1, s__Bifidobacterium angulatum, 95.0, 88.22, 0.76; GCF_000010425.1, s__Bifidobacterium adolescentis, 95.0, 82.77, 0.57; GCF_001042615.1, s__Bifidobacterium kashiwanohense, 96.36, 82.05, 0.48; GCF_001025215.1, s__Bifidobacterium pseudocatenulatum, 95.0, 82.01, 0.5; GCF_000770925.1, s__Bifidobacterium ruminantium, 95.0, 81.98, 0.52; GCA_002451435.1, s__Bifidobacterium sp002451435, 95…	86.09	11	N/A	N/A	f__Bifidobacteriaceae	(UID1462)	65	476	217	92.47	0.17	0	154.0123556	516.9196339	129.5575741	279.5236667	253.7205556	152.0296778	245.976063	68.57667037	500.4784444	467.4004815	405.1627037	219.8955296
114496.168	d__Bacteria;p__Actinobacteriota;c__Actinobacteria;o__Actinomycetales;f__Bifidobacteriaceae;g__Bifidobacterium;s__Bifidobacterium pseudolongum_A	GCF_000741295.1	95	d__Bacteria;p__Actinobacteriota;c__Actinobacteria;o__Actinomycetales;f__Bifidobacteriaceae;g__Bifidobacterium;s__Bifidobacterium pseudolongum_A	99.11	0.88	GCF_000741295.1	d__Bacteria;p__Actinobacteriota;c__Actinobacteria;o__Actinomycetales;f__Bifidobacteriaceae;g__Bifidobacterium;s__Bifidobacterium pseudolongum_A	99.11	0.88	d__Bacteria;p__Actinobacteriota;c__Actinobacteria;o__Actinomycetales;f__Bifidobacteriaceae;g__Bifidobacterium;s__	ANI/Placement	topological placement and ANI have congruent species assignments	GCF_000771225.1, s__Bifidobacterium pseudolongum, 95.0, 94.33, 0.85; GCF_000741135.1, s__Bifidobacterium choerinum, 95.0, 83.23, 0.73; GCF_002286915.1, s__Bifidobacterium italicum, 95.0, 83.2, 0.71; GCF_002286935.1, s__Bifidobacterium criceti, 95.0, 83.01, 0.69; GCF_002860345.1, s__Bifidobacterium anseris, 95.0, 82.96, 0.73; GCF_000741575.1, s__Bifidobacterium cuniculi, 95.0, 81.36, 0.61; GCF_000…	88.49	11	N/A	N/A	f__Bifidobacteriaceae	(UID1460)	70	502	225	92.74	0.11	0	4.354776724	27.79443103	3.515868052	5.500793517	8.491185	5.559899483	11.48615086	8.428116724	2.546714534	4.881288172	4.082613448	19.94069655
114506.192	d__Bacteria;p__Actinobacteriota;c__Actinobacteria;o__Actinomycetales;f__Bifidobacteriaceae;g__Bifidobacterium;s__Bifidobacterium pseudolongum_A	GCF_000741295.1	95	d__Bacteria;p__Actinobacteriota;c__Actinobacteria;o__Actinomycetales;f__Bifidobacteriaceae;g__Bifidobacterium;s__Bifidobacterium pseudolongum_A	99.01	0.88	GCF_000741295.1	d__Bacteria;p__Actinobacteriota;c__Actinobacteria;o__Actinomycetales;f__Bifidobacteriaceae;g__Bifidobacterium;s__Bifidobacterium pseudolongum_A	99.01	0.88	d__Bacteria;p__Actinobacteriota;c__Actinobacteria;o__Actinomycetales;f__Bifidobacteriaceae;g__Bifidobacterium;s__	ANI/Placement	topological placement and ANI have congruent species assignments	GCF_000771225.1, s__Bifidobacterium pseudolongum, 95.0, 94.16, 0.84; GCF_000741135.1, s__Bifidobacterium choerinum, 95.0, 83.15, 0.69; GCF_002286915.1, s__Bifidobacterium italicum, 95.0, 83.14, 0.69; GCF_002286935.1, s__Bifidobacterium criceti, 95.0, 82.85, 0.67; GCF_002860345.1, s__Bifidobacterium anseris, 95.0, 82.85, 0.72; GCF_000741575.1, s__Bifidobacterium cuniculi, 95.0, 81.42, 0.58; GCF_00…	87.92	11	N/A	N/A	f__Bifidobacteriaceae	(UID1460)	70	502	225	95.7	0.28	0	4.543807273	28.61136545	3.682808727	5.674509273	8.992110182	5.860237636	12.18813182	8.848429818	2.669704364	4.99102	4.177612727	20.06192909
114501.207	d__Bacteria;p__Actinobacteriota;c__Actinobacteria;o__Actinomycetales;f__Bifidobacteriaceae;g__Bifidobacterium;s__Bifidobacterium pseudolongum_A	GCF_000741295.1	95	d__Bacteria;p__Actinobacteriota;c__Actinobacteria;o__Actinomycetales;f__Bifidobacteriaceae;g__Bifidobacterium;s__Bifidobacterium pseudolongum_A	99.17	0.94	GCF_000741295.1	d__Bacteria;p__Actinobacteriota;c__Actinobacteria;o__Actinomycetales;f__Bifidobacteriaceae;g__Bifidobacterium;s__Bifidobacterium pseudolongum_A	99.17	0.94	d__Bacteria;p__Actinobacteriota;c__Actinobacteria;o__Actinomycetales;f__Bifidobacteriaceae;g__Bifidobacterium;s__	ANI/Placement	topological placement and ANI have congruent species assignments	GCF_000771225.1, s__Bifidobacterium pseudolongum, 95.0, 94.31, 0.91; GCF_000741135.1, s__Bifidobacterium choerinum, 95.0, 83.45, 0.75; GCF_002286915.1, s__Bifidobacterium italicum, 95.0, 83.24, 0.77; GCF_002860345.1, s__Bifidobacterium anseris, 95.0, 83.18, 0.79; GCF_002286935.1, s__Bifidobacterium criceti, 95.0, 83.14, 0.72; GCF_000741575.1, s__Bifidobacterium cuniculi, 95.0, 81.57, 0.65; GCF_00…	84.72	11	N/A	N/A	f__Bifidobacteriaceae	(UID1460)	70	502	225	93.66	1.96	37.5	4.56205999	28.21743083	3.705091627	5.567840532	8.761408394	5.951099016	12.06876135	9.027858912	2.558182181	5.163236284	4.075732404	20.34458777
114498.124	d__Bacteria;p__Actinobacteriota;c__Coriobacteriia;o__Coriobacteriales;f__Atopobiaceae;g__Olsenella_C;s__Olsenella_C umbonata_A	GCF_900111255.1	95	d__Bacteria;p__Actinobacteriota;c__Coriobacteriia;o__Coriobacteriales;f__Atopobiaceae;g__Olsenella_C;s__Olsenella_C umbonata_A	99.19	0.92	GCF_900111255.1	d__Bacteria;p__Actinobacteriota;c__Coriobacteriia;o__Coriobacteriales;f__Atopobiaceae;g__Olsenella_C;s__Olsenella_C umbonata_A	99.19	0.92	d__Bacteria;p__Actinobacteriota;c__Coriobacteriia;o__Coriobacteriales;f__Atopobiaceae;g__Olsenella_C;s__	ANI/Placement	topological placement and ANI have congruent species assignments	GCA_900313175.1, s__Olsenella_C sp900313175, 95.0, 82.36, 0.59; GCF_900105025.1, s__Olsenella_C umbonata, 95.0, 80.39, 0.43	94.66	11	N/A	N/A	p__Actinobacteria	(UID2112)	31	211	124	100	0	0	3.357861	35.50078538	2.454050462	22.35695385	26.86344231	11.08677115	35.20419231	12.07681038	20.64591231	15.09407692	12.65596154	13.32664423
114499.23	d__Bacteria;p__Actinobacteriota;c__Coriobacteriia;o__Coriobacteriales;f__Atopobiaceae;g__Olsenella_C;s__Olsenella_C umbonata_A	GCF_900111255.1	95	d__Bacteria;p__Actinobacteriota;c__Coriobacteriia;o__Coriobacteriales;f__Atopobiaceae;g__Olsenella_C;s__Olsenella_C umbonata_A	99.17	0.93	GCF_900111255.1	d__Bacteria;p__Actinobacteriota;c__Coriobacteriia;o__Coriobacteriales;f__Atopobiaceae;g__Olsenella_C;s__Olsenella_C umbonata_A	99.17	0.93	d__Bacteria;p__Actinobacteriota;c__Coriobacteriia;o__Coriobacteriales;f__Atopobiaceae;g__Olsenella_C;s__	ANI/Placement	topological placement and ANI have congruent species assignments	GCA_900313175.1, s__Olsenella_C sp900313175, 95.0, 82.5, 0.6; GCF_900105025.1, s__Olsenella_C umbonata, 95.0, 80.55, 0.45	95.18	11	N/A	N/A	p__Actinobacteria	(UID2112)	31	211	124	100	0	0	3.517656	37.09608	2.4314616	22.543652	28.157664	11.4076956	36.254412	12.3717932	21.452244	15.78254	13.1569956	13.3257288
114500.25	d__Bacteria;p__Actinobacteriota;c__Coriobacteriia;o__Coriobacteriales;f__Atopobiaceae;g__Olsenella_C;s__Olsenella_C umbonata_A	GCF_900111255.1	95	d__Bacteria;p__Actinobacteriota;c__Coriobacteriia;o__Coriobacteriales;f__Atopobiaceae;g__Olsenella_C;s__Olsenella_C umbonata_A	99.2	0.95	GCF_900111255.1	d__Bacteria;p__Actinobacteriota;c__Coriobacteriia;o__Coriobacteriales;f__Atopobiaceae;g__Olsenella_C;s__Olsenella_C umbonata_A	99.2	0.95	d__Bacteria;p__Actinobacteriota;c__Coriobacteriia;o__Coriobacteriales;f__Atopobiaceae;g__Olsenella_C;s__	ANI/Placement	topological placement and ANI have congruent species assignments	GCA_900313175.1, s__Olsenella_C sp900313175, 95.0, 82.4, 0.54; GCF_900105025.1, s__Olsenella_C umbonata, 95.0, 80.42, 0.45	87	11	N/A	N/A	p__Actinobacteria	(UID2112)	31	211	124	97.18	0.81	0	3.547552222	38.72663082	2.540061181	22.96829557	28.43752532	11.2696069	36.98766392	12.56718095	22.26298399	16.08925032	13.60565601	13.64227797
114500.25	d__Bacteria;p__Actinobacteriota;c__Coriobacteriia;o__Coriobacteriales;f__Atopobiaceae;g__Olsenella_C;s__Olsenella_C umbonata_A	GCF_900111255.1	95	d__Bacteria;p__Actinobacteriota;c__Coriobacteriia;o__Coriobacteriales;f__Atopobiaceae;g__Olsenella_C;s__Olsenella_C umbonata_A	99.2	0.95	GCF_900111255.1	d__Bacteria;p__Actinobacteriota;c__Coriobacteriia;o__Coriobacteriales;f__Atopobiaceae;g__Olsenella_C;s__Olsenella_C umbonata_A	99.2	0.95	d__Bacteria;p__Actinobacteriota;c__Coriobacteriia;o__Coriobacteriales;f__Atopobiaceae;g__Olsenella_C;s__	ANI/Placement	topological placement and ANI have congruent species assignments	GCA_900313175.1, s__Olsenella_C sp900313175, 95.0, 82.4, 0.54; GCF_900105025.1, s__Olsenella_C umbonata, 95.0, 80.42, 0.45	87	11	N/A	N/A	k__Bacteria	(UID203)	5449	104	58	28.73	0	0	3.547552222	38.72663082	2.540061181	22.96829557	28.43752532	11.2696069	36.98766392	12.56718095	22.26298399	16.08925032	13.60565601	13.64227797
114502.56	d__Bacteria;p__Actinobacteriota;c__Coriobacteriia;o__Coriobacteriales;f__Atopobiaceae;g__Olsenella_C;s__Olsenella_C umbonata_A	GCF_900111255.1	95	d__Bacteria;p__Actinobacteriota;c__Coriobacteriia;o__Coriobacteriales;f__Atopobiaceae;g__Olsenella_C;s__Olsenella_C umbonata_A	99.12	0.92	GCF_900111255.1	d__Bacteria;p__Actinobacteriota;c__Coriobacteriia;o__Coriobacteriales;f__Atopobiaceae;g__Olsenella_C;s__Olsenella_C umbonata_A	99.12	0.92	d__Bacteria;p__Actinobacteriota;c__Coriobacteriia;o__Coriobacteriales;f__Atopobiaceae;g__Olsenella_C;s__	ANI/Placement	topological placement and ANI have congruent species assignments	GCA_900313175.1, s__Olsenella_C sp900313175, 95.0, 82.54, 0.57; GCF_900105025.1, s__Olsenella_C umbonata, 95.0, 80.34, 0.45	89.66	11	N/A	N/A	p__Actinobacteria	(UID2112)	31	211	124	93.55	0.67	50	3.590253859	37.36379296	2.639863676	22.05155493	28.28968592	10.78445986	36.62188169	12.28485634	21.74093	16.42086944	13.46994887	13.36807944
114503.178	d__Bacteria;p__Actinobacteriota;c__Coriobacteriia;o__Coriobacteriales;f__Atopobiaceae;g__Olsenella_C;s__Olsenella_C umbonata_A	GCF_900111255.1	95	d__Bacteria;p__Actinobacteriota;c__Coriobacteriia;o__Coriobacteriales;f__Atopobiaceae;g__Olsenella_C;s__Olsenella_C umbonata_A	99.27	0.92	GCF_900111255.1	d__Bacteria;p__Actinobacteriota;c__Coriobacteriia;o__Coriobacteriales;f__Atopobiaceae;g__Olsenella_C;s__Olsenella_C umbonata_A	99.27	0.92	d__Bacteria;p__Actinobacteriota;c__Coriobacteriia;o__Coriobacteriales;f__Atopobiaceae;g__Olsenella_C;s__	ANI/Placement	topological placement and ANI have congruent species assignments	GCA_900313175.1, s__Olsenella_C sp900313175, 95.0, 82.51, 0.57; GCF_900105025.1, s__Olsenella_C umbonata, 95.0, 80.3, 0.46	89.44	11	N/A	N/A	p__Actinobacteria	(UID2112)	31	211	124	91.94	0.81	100	3.3758675	37.19147273	2.442487932	21.895275	26.75897273	10.5702175	35.45728636	11.99771341	21.97078932	15.18254864	12.91458045	13.09664795
114506.18	d__Bacteria;p__Actinobacteriota;c__Coriobacteriia;o__Coriobacteriales;f__Atopobiaceae;g__Olsenella_C;s__Olsenella_C umbonata_A	GCF_900111255.1	95	d__Bacteria;p__Actinobacteriota;c__Coriobacteriia;o__Coriobacteriales;f__Atopobiaceae;g__Olsenella_C;s__Olsenella_C umbonata_A	99.13	0.94	GCF_900111255.1	d__Bacteria;p__Actinobacteriota;c__Coriobacteriia;o__Coriobacteriales;f__Atopobiaceae;g__Olsenella_C;s__Olsenella_C umbonata_A	99.13	0.94	d__Bacteria;p__Actinobacteriota;c__Coriobacteriia;o__Coriobacteriales;f__Atopobiaceae;g__Olsenella_C;s__	ANI/Placement	topological placement and ANI have congruent species assignments	GCA_900313175.1, s__Olsenella_C sp900313175, 95.0, 82.4, 0.56; GCF_900105025.1, s__Olsenella_C umbonata, 95.0, 80.34, 0.45	91.81	11	N/A	N/A	p__Actinobacteria	(UID2112)	31	211	124	99.46	0.81	100	3.65134425	38.68404938	2.3899491	23.16685375	28.6509675	11.33919738	37.395585	12.85013075	22.54763625	15.9517	13.477529	13.70742225
114506.18	d__Bacteria;p__Actinobacteriota;c__Coriobacteriia;o__Coriobacteriales;f__Atopobiaceae;g__Olsenella_C;s__Olsenella_C umbonata_A	GCF_900111255.1	95	d__Bacteria;p__Actinobacteriota;c__Coriobacteriia;o__Coriobacteriales;f__Atopobiaceae;g__Olsenella_C;s__Olsenella_C umbonata_A	99.13	0.94	GCF_900111255.1	d__Bacteria;p__Actinobacteriota;c__Coriobacteriia;o__Coriobacteriales;f__Atopobiaceae;g__Olsenella_C;s__Olsenella_C umbonata_A	99.13	0.94	d__Bacteria;p__Actinobacteriota;c__Coriobacteriia;o__Coriobacteriales;f__Atopobiaceae;g__Olsenella_C;s__	ANI/Placement	topological placement and ANI have congruent species assignments	GCA_900313175.1, s__Olsenella_C sp900313175, 95.0, 82.4, 0.56; GCF_900105025.1, s__Olsenella_C umbonata, 95.0, 80.34, 0.45	91.81	11	N/A	N/A	k__Bacteria	(UID209)	5443	105	59	81.94	5.01	0	3.65134425	38.68404938	2.3899491	23.16685375	28.6509675	11.33919738	37.395585	12.85013075	22.54763625	15.9517	13.477529	13.70742225
114496.65	d__Bacteria;p__Actinobacteriota;c__Coriobacteriia;o__Coriobacteriales;f__Atopobiaceae;g__Olsenella_C;s__Olsenella_C umbonata_A	GCF_900111255.1	95	d__Bacteria;p__Actinobacteriota;c__Coriobacteriia;o__Coriobacteriales;f__Atopobiaceae;g__Olsenella_C;s__Olsenella_C umbonata_A	99.2	0.92	GCF_900111255.1	d__Bacteria;p__Actinobacteriota;c__Coriobacteriia;o__Coriobacteriales;f__Atopobiaceae;g__Olsenella_C;s__Olsenella_C umbonata_A	99.2	0.92	d__Bacteria;p__Actinobacteriota;c__Coriobacteriia;o__Coriobacteriales;f__Atopobiaceae;g__Olsenella_C;s__	ANI/Placement	topological placement and ANI have congruent species assignments	GCA_900313175.1, s__Olsenella_C sp900313175, 95.0, 82.49, 0.59; GCF_900105025.1, s__Olsenella_C umbonata, 95.0, 80.26, 0.43	93.99	11	N/A	N/A	p__Actinobacteria	(UID2112)	31	211	124	99.19	0	0	3.75021	38.69460625	2.645398125	21.79570625	26.7422	10.73234938	35.20810625	12.0795925	22.19851875	15.73985	12.84600813	13.14369875
114501.44	d__Bacteria;p__Actinobacteriota;c__Coriobacteriia;o__Coriobacteriales;f__Atopobiaceae;g__Olsenella_C;s__Olsenella_C umbonata_A	GCF_900111255.1	95	d__Bacteria;p__Actinobacteriota;c__Coriobacteriia;o__Coriobacteriales;f__Atopobiaceae;g__Olsenella_C;s__Olsenella_C umbonata_A	99.2	0.92	GCF_900111255.1	d__Bacteria;p__Actinobacteriota;c__Coriobacteriia;o__Coriobacteriales;f__Atopobiaceae;g__Olsenella_C;s__Olsenella_C umbonata_A	99.2	0.92	d__Bacteria;p__Actinobacteriota;c__Coriobacteriia;o__Coriobacteriales;f__Atopobiaceae;g__Olsenella_C;s__	ANI/Placement	topological placement and ANI have congruent species assignments	GCA_900313175.1, s__Olsenella_C sp900313175, 95.0, 82.62, 0.58; GCF_900105025.1, s__Olsenella_C umbonata, 95.0, 80.4, 0.42	94.05	11	N/A	N/A	p__Actinobacteria	(UID2112)	31	211	124	100	0.27	100	3.484895714	37.47279286	2.387499286	22.09765714	27.88014286	11.21269607	36.24566429	12.43070143	21.89690714	15.828	12.87319857	13.31693214
114504.5	d__Bacteria;p__Actinobacteriota;c__Coriobacteriia;o__Coriobacteriales;f__Atopobiaceae;g__Olsenella_C;s__Olsenella_C umbonata_A	GCF_900111255.1	95	d__Bacteria;p__Actinobacteriota;c__Coriobacteriia;o__Coriobacteriales;f__Atopobiaceae;g__Olsenella_C;s__Olsenella_C umbonata_A	99.08	0.92	GCF_900111255.1	d__Bacteria;p__Actinobacteriota;c__Coriobacteriia;o__Coriobacteriales;f__Atopobiaceae;g__Olsenella_C;s__Olsenella_C umbonata_A	99.08	0.92	d__Bacteria;p__Actinobacteriota;c__Coriobacteriia;o__Coriobacteriales;f__Atopobiaceae;g__Olsenella_C;s__	ANI/Placement	topological placement and ANI have congruent species assignments	GCA_900313175.1, s__Olsenella_C sp900313175, 95.0, 82.76, 0.55; GCF_900105025.1, s__Olsenella_C umbonata, 95.0, 80.53, 0.46	93.61	11	N/A	N/A	p__Actinobacteria	(UID2112)	31	211	124	98.17	0	0	3.564489228	37.55453165	2.595155658	22.55112873	28.53206329	11.48268266	36.82348481	12.73092924	22.2819362	16.01871	13.43548139	13.63394228
114504.5	d__Bacteria;p__Actinobacteriota;c__Coriobacteriia;o__Coriobacteriales;f__Atopobiaceae;g__Olsenella_C;s__Olsenella_C umbonata_A	GCF_900111255.1	95	d__Bacteria;p__Actinobacteriota;c__Coriobacteriia;o__Coriobacteriales;f__Atopobiaceae;g__Olsenella_C;s__Olsenella_C umbonata_A	99.08	0.92	GCF_900111255.1	d__Bacteria;p__Actinobacteriota;c__Coriobacteriia;o__Coriobacteriales;f__Atopobiaceae;g__Olsenella_C;s__Olsenella_C umbonata_A	99.08	0.92	d__Bacteria;p__Actinobacteriota;c__Coriobacteriia;o__Coriobacteriales;f__Atopobiaceae;g__Olsenella_C;s__	ANI/Placement	topological placement and ANI have congruent species assignments	GCA_900313175.1, s__Olsenella_C sp900313175, 95.0, 82.76, 0.55; GCF_900105025.1, s__Olsenella_C umbonata, 95.0, 80.53, 0.46	93.61	11	N/A	N/A	k__Bacteria	(UID203)	5449	104	58	46.88	0	0	3.564489228	37.55453165	2.595155658	22.55112873	28.53206329	11.48268266	36.82348481	12.73092924	22.2819362	16.01871	13.43548139	13.63394228
114505.67	d__Bacteria;p__Actinobacteriota;c__Coriobacteriia;o__Coriobacteriales;f__Atopobiaceae;g__Olsenella_C;s__Olsenella_C umbonata_A	GCF_900111255.1	95	d__Bacteria;p__Actinobacteriota;c__Coriobacteriia;o__Coriobacteriales;f__Atopobiaceae;g__Olsenella_C;s__Olsenella_C umbonata_A	99.06	0.94	GCF_900111255.1	d__Bacteria;p__Actinobacteriota;c__Coriobacteriia;o__Coriobacteriales;f__Atopobiaceae;g__Olsenella_C;s__Olsenella_C umbonata_A	99.06	0.94	d__Bacteria;p__Actinobacteriota;c__Coriobacteriia;o__Coriobacteriales;f__Atopobiaceae;g__Olsenella_C;s__	ANI/Placement	topological placement and ANI have congruent species assignments	GCA_900313175.1, s__Olsenella_C sp900313175, 95.0, 82.42, 0.55; GCF_900105025.1, s__Olsenella_C umbonata, 95.0, 80.75, 0.44	89.72	11	N/A	N/A	p__Actinobacteria	(UID2112)	31	211	124	96.51	1.11	83.33	3.623540191	38.87377727	2.602415191	22.45142683	29.03159273	11.35766309	36.86464727	12.86148855	22.851817	16.17283664	13.70758964	13.77734109
114498.218	d__Bacteria;p__Actinobacteriota;c__Coriobacteriia;o__Coriobacteriales;f__Atopobiaceae;g__Olsenella_C;s__Olsenella_C umbonata	GCF_900105025.1	95	d__Bacteria;p__Actinobacteriota;c__Coriobacteriia;o__Coriobacteriales;f__Atopobiaceae;g__Olsenella_C;s__Olsenella_C umbonata	95.16	0.86	GCF_900105025.1	d__Bacteria;p__Actinobacteriota;c__Coriobacteriia;o__Coriobacteriales;f__Atopobiaceae;g__Olsenella_C;s__Olsenella_C umbonata	95.16	0.86	d__Bacteria;p__Actinobacteriota;c__Coriobacteriia;o__Coriobacteriales;f__Atopobiaceae;g__Olsenella_C;s__	ANI/Placement	topological placement and ANI have congruent species assignments	GCA_900313175.1, s__Olsenella_C sp900313175, 95.0, 82.03, 0.53; GCF_900111255.1, s__Olsenella_C umbonata_A, 95.0, 80.84, 0.44	90.99	11	N/A	N/A	p__Actinobacteria	(UID2112)	31	211	124	95.43	0	0	3.403985328	23.04526034	2.979463793	16.26975552	18.32638267	1.055138319	55.29766293	2.890189233	5.500943621	19.54781103	30.00481724	0.745516418
114501.206	d__Bacteria;p__Actinobacteriota;c__Coriobacteriia;o__Coriobacteriales;f__Atopobiaceae;g__Olsenella_C;s__Olsenella_C umbonata	GCF_900105025.1	95	d__Bacteria;p__Actinobacteriota;c__Coriobacteriia;o__Coriobacteriales;f__Atopobiaceae;g__Olsenella_C;s__Olsenella_C umbonata	95.21	0.89	GCF_900105025.1	d__Bacteria;p__Actinobacteriota;c__Coriobacteriia;o__Coriobacteriales;f__Atopobiaceae;g__Olsenella_C;s__Olsenella_C umbonata	95.21	0.89	d__Bacteria;p__Actinobacteriota;c__Coriobacteriia;o__Coriobacteriales;f__Atopobiaceae;g__Olsenella_C;s__	ANI/Placement	topological placement and ANI have congruent species assignments	GCA_900313175.1, s__Olsenella_C sp900313175, 95.0, 81.87, 0.55; GCF_900111255.1, s__Olsenella_C umbonata_A, 95.0, 80.38, 0.45	95.75	11	N/A	N/A	p__Actinobacteria	(UID2112)	31	211	124	100	0	0	3.490630377	23.33703918	3.143791311	16.52863443	18.51774787	1.096430148	56.54225246	2.938137131	5.445681508	20.25010705	30.50626066	0.704190354
114496.64	d__Bacteria;p__Actinobacteriota;c__Coriobacteriia;o__Coriobacteriales;f__Atopobiaceae;g__Olsenella_C;s__Olsenella_C umbonata	GCF_900105025.1	95	d__Bacteria;p__Actinobacteriota;c__Coriobacteriia;o__Coriobacteriales;f__Atopobiaceae;g__Olsenella_C;s__Olsenella_C umbonata	95.08	0.88	GCF_900105025.1	d__Bacteria;p__Actinobacteriota;c__Coriobacteriia;o__Coriobacteriales;f__Atopobiaceae;g__Olsenella_C;s__Olsenella_C umbonata	95.08	0.88	d__Bacteria;p__Actinobacteriota;c__Coriobacteriia;o__Coriobacteriales;f__Atopobiaceae;g__Olsenella_C;s__	ANI/Placement	topological placement and ANI have congruent species assignments	GCA_900313175.1, s__Olsenella_C sp900313175, 95.0, 81.93, 0.52; GCF_900111255.1, s__Olsenella_C umbonata_A, 95.0, 81.0, 0.43	88.89	11	N/A	N/A	p__Actinobacteria	(UID2112)	31	211	124	95.43	1.61	0	3.29260462	22.23888512	2.981455295	15.63655819	17.6371856	1.011345867	53.76745301	2.698319645	5.219515487	19.045955	28.59352663	0.675063276
114499.82	d__Bacteria;p__Actinobacteriota;c__Coriobacteriia;o__Coriobacteriales;f__Atopobiaceae;g__Olsenella_C;s__Olsenella_C umbonata	GCF_900105025.1	95	d__Bacteria;p__Actinobacteriota;c__Coriobacteriia;o__Coriobacteriales;f__Atopobiaceae;g__Olsenella_C;s__Olsenella_C umbonata	95.16	0.87	GCF_900105025.1	d__Bacteria;p__Actinobacteriota;c__Coriobacteriia;o__Coriobacteriales;f__Atopobiaceae;g__Olsenella_C;s__Olsenella_C umbonata	95.16	0.87	d__Bacteria;p__Actinobacteriota;c__Coriobacteriia;o__Coriobacteriales;f__Atopobiaceae;g__Olsenella_C;s__	ANI/Placement	topological placement and ANI have congruent species assignments	GCA_900313175.1, s__Olsenella_C sp900313175, 95.0, 82.03, 0.5; GCF_900111255.1, s__Olsenella_C umbonata_A, 95.0, 80.81, 0.42	85.67	11	N/A	N/A	p__Actinobacteria	(UID2112)	31	211	124	93.28	0	0	3.40596884	22.69817378	2.896430417	15.97085147	18.21148442	0.96899035	55.00183141	2.816680314	5.366047372	19.47464141	30.13185449	0.660736308
114504.31	d__Bacteria;p__Actinobacteriota;c__Coriobacteriia;o__Coriobacteriales;f__Atopobiaceae;g__Olsenella_C;s__Olsenella_C umbonata	GCF_900105025.1	95	d__Bacteria;p__Actinobacteriota;c__Coriobacteriia;o__Coriobacteriales;f__Atopobiaceae;g__Olsenella_C;s__Olsenella_C umbonata	95.12	0.87	GCF_900105025.1	d__Bacteria;p__Actinobacteriota;c__Coriobacteriia;o__Coriobacteriales;f__Atopobiaceae;g__Olsenella_C;s__Olsenella_C umbonata	95.12	0.87	d__Bacteria;p__Actinobacteriota;c__Coriobacteriia;o__Coriobacteriales;f__Atopobiaceae;g__Olsenella_C;s__	ANI/Placement	topological placement and ANI have congruent species assignments	GCA_900313175.1, s__Olsenella_C sp900313175, 95.0, 81.86, 0.51; GCF_900111255.1, s__Olsenella_C umbonata_A, 95.0, 80.38, 0.43	85.93	11	N/A	N/A	p__Actinobacteria	(UID2112)	31	211	124	94.35	2.73	0	3.452079562	22.64179586	3.123732414	16.10835056	18.01764963	1.060658938	54.88620864	2.857861272	5.403513463	19.71421988	30.40426173	0.714306598
114505.165	d__Bacteria;p__Spirochaetota;c__Spirochaetia;o__Treponematales;f__Treponemataceae;g__Treponema_D;s__Treponema_D sp002394685	GCA_002394685.1	95	d__Bacteria;p__Spirochaetota;c__Spirochaetia;o__Treponematales;f__Treponemataceae;g__Treponema_D;s__Treponema_D sp002394685	98.1	0.84	GCA_002394685.1	d__Bacteria;p__Spirochaetota;c__Spirochaetia;o__Treponematales;f__Treponemataceae;g__Treponema_D;s__Treponema_D sp002394685	98.1	0.84	d__Bacteria;p__Spirochaetota;c__Spirochaetia;o__Treponematales;f__Treponemataceae;g__Treponema_D;s__	ANI/Placement	topological placement and ANI have congruent species assignments	N/A	85.24	11	N/A	N/A	f__Spirochaetaceae	(UID2535)	33	249	143	96.98	2.55	0	1.159739974	4.589154229	0.691480337	3.146796438	3.068151533	0.685568732	4.658326768	0.423801384	1.276672199	2.922629937	9.723856032	0.883342997
114506.94	d__Bacteria;p__Spirochaetota;c__Spirochaetia;o__Treponematales;f__Treponemataceae;g__Treponema_D;s__Treponema_D saccharophilum	GCF_000255555.1	95	d__Bacteria;p__Spirochaetota;c__Spirochaetia;o__Treponematales;f__Treponemataceae;g__Treponema_D;s__Treponema_D saccharophilum	98.72	0.93	GCF_000255555.1	d__Bacteria;p__Spirochaetota;c__Spirochaetia;o__Treponematales;f__Treponemataceae;g__Treponema_D;s__Treponema_D saccharophilum	98.72	0.93	d__Bacteria;p__Spirochaetota;c__Spirochaetia;o__Treponematales;f__Treponemataceae;g__Treponema_D;s__	ANI/Placement	topological placement and ANI have congruent species assignments	N/A	89.07	11	N/A	N/A	f__Spirochaetaceae	(UID2535)	33	249	143	99.98	0	0	3.932946491	2.402187298	2.579839298	3.871867895	6.082525439	14.9550793	5.595407719	6.447946316	16.15657123	2.398289807	3.007549123	22.66697193
114503.28	d__Bacteria;p__Spirochaetota;c__Spirochaetia;o__Treponematales;f__Treponemataceae;g__Treponema_D;s__Treponema_D saccharophilum	GCF_000255555.1	95	d__Bacteria;p__Spirochaetota;c__Spirochaetia;o__Treponematales;f__Treponemataceae;g__Treponema_D;s__Treponema_D saccharophilum	98.63	0.95	GCF_000255555.1	d__Bacteria;p__Spirochaetota;c__Spirochaetia;o__Treponematales;f__Treponemataceae;g__Treponema_D;s__Treponema_D saccharophilum	98.63	0.95	d__Bacteria;p__Spirochaetota;c__Spirochaetia;o__Treponematales;f__Treponemataceae;g__Treponema_D;s__	ANI/Placement	topological placement and ANI have congruent species assignments	N/A	87.86	11	N/A	N/A	f__Spirochaetaceae	(UID2535)	33	249	143	99.28	0.14	100	3.45595987	2.055184403	2.229858097	3.406240195	5.394498377	12.88068838	4.802000455	5.616646104	13.98558136	2.111887825	2.662535377	19.67169403
114500.111	d__Bacteria;p__Spirochaetota;c__Spirochaetia;o__Treponematales;f__Treponemataceae;g__Treponema_D;s__Treponema_D saccharophilum	GCF_000255555.1	95	d__Bacteria;p__Spirochaetota;c__Spirochaetia;o__Treponematales;f__Treponemataceae;g__Treponema_D;s__Treponema_D saccharophilum	98.77	0.95	GCF_000255555.1	d__Bacteria;p__Spirochaetota;c__Spirochaetia;o__Treponematales;f__Treponemataceae;g__Treponema_D;s__Treponema_D saccharophilum	98.77	0.95	d__Bacteria;p__Spirochaetota;c__Spirochaetia;o__Treponematales;f__Treponemataceae;g__Treponema_D;s__	ANI/Placement	topological placement and ANI have congruent species assignments	N/A	85.6	11	N/A	N/A	f__Spirochaetaceae	(UID2535)	33	249	143	94.38	0	0	3.720876067	2.259808753	2.399159101	3.651728315	5.773425056	13.86718551	5.202938989	5.954366404	14.96125742	2.209896506	2.833049236	21.37093146
114506.72	d__Bacteria;p__Spirochaetota;c__Spirochaetia;o__Sphaerochaetales;f__Sphaerochaetaceae;g__RUG023;s__RUG023 sp900315435	GCA_900315435.1	95	d__Bacteria;p__Spirochaetota;c__Spirochaetia;o__Sphaerochaetales;f__Sphaerochaetaceae;g__RUG023;s__RUG023 sp900315435	98.4	0.83	GCA_900315435.1	d__Bacteria;p__Spirochaetota;c__Spirochaetia;o__Sphaerochaetales;f__Sphaerochaetaceae;g__RUG023;s__RUG023 sp900315435	98.4	0.83	d__Bacteria;p__Spirochaetota;c__Spirochaetia;o__Sphaerochaetales;f__Sphaerochaetaceae;g__;s__	ANI/Placement	topological placement and ANI have congruent species assignments	N/A	83.49	11	N/A	N/A	k__Bacteria	(UID2495)	2993	141	87	96.78	1.79	0	7.797066982	46.84519082	7.875546921	26.5733678	32.3704789	6.575280591	87.67296354	7.334386378	32.07938729	43.55367662	113.820647	8.760622256
114503.104	d__Bacteria;p__Spirochaetota;c__Spirochaetia;o__Sphaerochaetales;f__Sphaerochaetaceae;g__RUG023;s__RUG023 sp900315435	GCA_900315435.1	95	d__Bacteria;p__Spirochaetota;c__Spirochaetia;o__Sphaerochaetales;f__Sphaerochaetaceae;g__RUG023;s__RUG023 sp900315435	98.67	0.9	GCA_900315435.1	d__Bacteria;p__Spirochaetota;c__Spirochaetia;o__Sphaerochaetales;f__Sphaerochaetaceae;g__RUG023;s__RUG023 sp900315435	98.67	0.9	d__Bacteria;p__Spirochaetota;c__Spirochaetia;o__Sphaerochaetales;f__Sphaerochaetaceae;g__;s__	ANI/Placement	topological placement and ANI have congruent species assignments	N/A	91.07	11	N/A	N/A	k__Bacteria	(UID2495)	2993	141	87	98.78	2.3	0	7.784641818	47.67630909	7.959613182	27.12626364	32.79963182	6.482845	89.12916818	7.369935455	32.42338182	44.24718636	115.3705909	8.601215909
114505.75	d__Bacteria;p__Spirochaetota;c__Spirochaetia;o__Sphaerochaetales;f__Sphaerochaetaceae;g__RUG023;s__RUG023 sp900315435	GCA_900315435.1	95	d__Bacteria;p__Spirochaetota;c__Spirochaetia;o__Sphaerochaetales;f__Sphaerochaetaceae;g__RUG023;s__RUG023 sp900315435	98.69	0.9	GCA_900315435.1	d__Bacteria;p__Spirochaetota;c__Spirochaetia;o__Sphaerochaetales;f__Sphaerochaetaceae;g__RUG023;s__RUG023 sp900315435	98.69	0.9	d__Bacteria;p__Spirochaetota;c__Spirochaetia;o__Sphaerochaetales;f__Sphaerochaetaceae;g__;s__	ANI/Placement	topological placement and ANI have congruent species assignments	N/A	91.07	11	N/A	N/A	k__Bacteria	(UID2495)	2993	141	87	98.78	2.3	0	8.012324706	48.86194706	8.121876471	27.65004706	33.48523529	6.583245882	91.20205294	7.420954706	33.01044118	45.28812353	118.0068235	8.742185294
114496.175	d__Bacteria;p__Spirochaetota;c__Spirochaetia;o__Sphaerochaetales;f__Sphaerochaetaceae;g__RUG023;s__RUG023 sp900315435	GCA_900315435.1	95	d__Bacteria;p__Spirochaetota;c__Spirochaetia;o__Sphaerochaetales;f__Sphaerochaetaceae;g__RUG023;s__RUG023 sp900315435	98.65	0.9	GCA_900315435.1	d__Bacteria;p__Spirochaetota;c__Spirochaetia;o__Sphaerochaetales;f__Sphaerochaetaceae;g__RUG023;s__RUG023 sp900315435	98.65	0.9	d__Bacteria;p__Spirochaetota;c__Spirochaetia;o__Sphaerochaetales;f__Sphaerochaetaceae;g__;s__	ANI/Placement	topological placement and ANI have congruent species assignments	N/A	91.07	11	N/A	N/A	k__Bacteria	(UID2495)	2993	141	87	98.78	2.3	0	7.802847778	47.70781111	7.91466	27.09591111	32.83585556	6.521662778	89.94488333	7.343108889	32.69687222	44.57846111	116.6655	8.648966667
114504.18	d__Bacteria;p__Spirochaetota;c__Spirochaetia;o__Sphaerochaetales;f__Sphaerochaetaceae;g__RUG023;s__RUG023 sp900315435	GCA_900315435.1	95	d__Bacteria;p__Spirochaetota;c__Spirochaetia;o__Sphaerochaetales;f__Sphaerochaetaceae;g__RUG023;s__RUG023 sp900315435	98.67	0.91	GCA_900315435.1	d__Bacteria;p__Spirochaetota;c__Spirochaetia;o__Sphaerochaetales;f__Sphaerochaetaceae;g__RUG023;s__RUG023 sp900315435	98.67	0.91	d__Bacteria;p__Spirochaetota;c__Spirochaetia;o__Sphaerochaetales;f__Sphaerochaetaceae;g__;s__	ANI/Placement	topological placement and ANI have congruent species assignments	N/A	91.07	11	N/A	N/A	k__Bacteria	(UID2495)	2993	141	87	98.78	2.3	0	7.686856957	47.00204783	7.863978261	26.84441739	32.59964783	6.433677391	88.46919565	7.314942609	32.43207826	43.9304913	115.2118261	8.631483913
114501.201	d__Bacteria;p__Spirochaetota;c__Spirochaetia;o__Sphaerochaetales;f__Sphaerochaetaceae;g__RUG023;s__RUG023 sp900315435	GCA_900315435.1	95	d__Bacteria;p__Spirochaetota;c__Spirochaetia;o__Sphaerochaetales;f__Sphaerochaetaceae;g__RUG023;s__RUG023 sp900315435	98.65	0.91	GCA_900315435.1	d__Bacteria;p__Spirochaetota;c__Spirochaetia;o__Sphaerochaetales;f__Sphaerochaetaceae;g__RUG023;s__RUG023 sp900315435	98.65	0.91	d__Bacteria;p__Spirochaetota;c__Spirochaetia;o__Sphaerochaetales;f__Sphaerochaetaceae;g__;s__	ANI/Placement	topological placement and ANI have congruent species assignments	N/A	91.07	11	N/A	N/A	k__Bacteria	(UID2495)	2993	141	87	98.78	2.3	0	7.938683333	48.90802222	8.11711	27.84481111	33.55476667	6.578643333	91.27102222	7.482493333	32.9532	45.17717778	118.003	8.750176667
114498.184	d__Bacteria;p__Spirochaetota;c__Spirochaetia;o__Sphaerochaetales;f__Sphaerochaetaceae;g__RUG023;s__RUG023 sp900315435	GCA_900315435.1	95	d__Bacteria;p__Spirochaetota;c__Spirochaetia;o__Sphaerochaetales;f__Sphaerochaetaceae;g__RUG023;s__RUG023 sp900315435	98.66	0.9	GCA_900315435.1	d__Bacteria;p__Spirochaetota;c__Spirochaetia;o__Sphaerochaetales;f__Sphaerochaetaceae;g__RUG023;s__RUG023 sp900315435	98.66	0.9	d__Bacteria;p__Spirochaetota;c__Spirochaetia;o__Sphaerochaetales;f__Sphaerochaetaceae;g__;s__	ANI/Placement	topological placement and ANI have congruent species assignments	N/A	91.07	11	N/A	N/A	k__Bacteria	(UID2495)	2993	141	87	98.78	1.15	0	7.798258148	47.66729259	7.968277778	27.25702222	33.12957778	6.584160741	89.85731481	7.330606296	32.87749259	44.44674815	116.7281481	8.812218519
114497.153	d__Bacteria;p__Spirochaetota;c__Spirochaetia;o__Sphaerochaetales;f__Sphaerochaetaceae;g__RUG023;s__RUG023 sp900315435	GCA_900315435.1	95	d__Bacteria;p__Spirochaetota;c__Spirochaetia;o__Sphaerochaetales;f__Sphaerochaetaceae;g__RUG023;s__RUG023 sp900315435	98.48	0.86	GCA_900315435.1	d__Bacteria;p__Spirochaetota;c__Spirochaetia;o__Sphaerochaetales;f__Sphaerochaetaceae;g__RUG023;s__RUG023 sp900315435	98.48	0.86	d__Bacteria;p__Spirochaetota;c__Spirochaetia;o__Sphaerochaetales;f__Sphaerochaetaceae;g__;s__	ANI/Placement	topological placement and ANI have congruent species assignments	N/A	85.91	11	N/A	N/A	k__Bacteria	(UID2495)	2993	141	87	97.06	2.3	0	7.610125376	46.42998045	7.814491805	26.41761466	32.06765075	6.414237932	87.25423534	7.152033459	31.97293647	43.09018985	113.3709628	8.517425827
114495.96	d__Bacteria;p__Spirochaetota;c__Spirochaetia;o__Sphaerochaetales;f__Sphaerochaetaceae;g__RUG023;s__RUG023 sp900315435	GCA_900315435.1	95	d__Bacteria;p__Spirochaetota;c__Spirochaetia;o__Sphaerochaetales;f__Sphaerochaetaceae;g__RUG023;s__RUG023 sp900315435	98.6	0.88	GCA_900315435.1	d__Bacteria;p__Spirochaetota;c__Spirochaetia;o__Sphaerochaetales;f__Sphaerochaetaceae;g__RUG023;s__RUG023 sp900315435	98.6	0.88	d__Bacteria;p__Spirochaetota;c__Spirochaetia;o__Sphaerochaetales;f__Sphaerochaetaceae;g__;s__	ANI/Placement	topological placement and ANI have congruent species assignments	N/A	72.12	11	N/A	N/A	k__Bacteria	(UID2495)	2993	141	87	91.79	1.15	0	7.625802982	45.97478246	7.643665307	26.10797675	31.51360658	6.286436009	86.19816667	7.007058684	31.33362368	42.56407018	112.1210693	8.336942982
114502.118	d__Bacteria;p__Spirochaetota;c__Spirochaetia;o__Sphaerochaetales;f__Sphaerochaetaceae;g__RUG023;s__RUG023 sp900315435	GCA_900315435.1	95	d__Bacteria;p__Spirochaetota;c__Spirochaetia;o__Sphaerochaetales;f__Sphaerochaetaceae;g__RUG023;s__RUG023 sp900315435	98.47	0.84	GCA_900315435.1	d__Bacteria;p__Spirochaetota;c__Spirochaetia;o__Sphaerochaetales;f__Sphaerochaetaceae;g__RUG023;s__RUG023 sp900315435	98.47	0.84	d__Bacteria;p__Spirochaetota;c__Spirochaetia;o__Sphaerochaetales;f__Sphaerochaetaceae;g__;s__	ANI/Placement	topological placement and ANI have congruent species assignments	N/A	83.17	11	N/A	N/A	k__Bacteria	(UID2495)	2993	141	87	94.19	3.78	66.67	7.611016676	46.26783	7.743207676	26.14666647	31.98434059	6.337910268	87.094375	7.250821471	31.62221809	43.17854971	112.9009191	8.442077324
114503.59	d__Bacteria;p__Bacteroidota;c__Bacteroidia;o__Bacteroidales;f__Bacteroidaceae;g__Prevotella;s__Prevotella bryantii	GCF_000179055.1	95	d__Bacteria;p__Bacteroidota;c__Bacteroidia;o__Bacteroidales;f__Bacteroidaceae;g__Prevotella;s__Prevotella bryantii	98.82	0.83	GCF_000179055.1	d__Bacteria;p__Bacteroidota;c__Bacteroidia;o__Bacteroidales;f__Bacteroidaceae;g__Prevotella;s__Prevotella bryantii	98.82	0.83	d__Bacteria;p__Bacteroidota;c__Bacteroidia;o__Bacteroidales;f__Bacteroidaceae;g__Prevotella;s__	ANI/Placement	topological placement and ANI have congruent species assignments	N/A	76.85	11	N/A	N/A	g__Prevotella	(UID2724)	55	567	296	92.4	1.22	40	24.93533808	29.67653192	19.26316333	31.45441515	48.21503838	35.28368788	40.80943737	18.57724333	62.09542424	44.97613535	37.53989192	29.86588485
114499.143	d__Bacteria;p__Bacteroidota;c__Bacteroidia;o__Bacteroidales;f__Bacteroidaceae;g__Prevotella;s__Prevotella bryantii	GCF_000179055.1	95	d__Bacteria;p__Bacteroidota;c__Bacteroidia;o__Bacteroidales;f__Bacteroidaceae;g__Prevotella;s__Prevotella bryantii	98.86	0.86	GCF_000179055.1	d__Bacteria;p__Bacteroidota;c__Bacteroidia;o__Bacteroidales;f__Bacteroidaceae;g__Prevotella;s__Prevotella bryantii	98.86	0.86	d__Bacteria;p__Bacteroidota;c__Bacteroidia;o__Bacteroidales;f__Bacteroidaceae;g__Prevotella;s__	ANI/Placement	topological placement and ANI have congruent species assignments	N/A	96.81	11	N/A	N/A	g__Prevotella	(UID2724)	55	567	296	98.65	0.54	33.33	25.438692	30.0092096	19.70380467	31.781172	49.916208	36.70548533	42.00077733	18.98108693	63.63221867	45.75000667	38.22958533	30.78436533
114497.102	d__Bacteria;p__Bacteroidota;c__Bacteroidia;o__Bacteroidales;f__Bacteroidaceae;g__Prevotella;s__Prevotella bryantii	GCF_000179055.1	95	d__Bacteria;p__Bacteroidota;c__Bacteroidia;o__Bacteroidales;f__Bacteroidaceae;g__Prevotella;s__Prevotella bryantii	99.01	0.91	GCF_000179055.1	d__Bacteria;p__Bacteroidota;c__Bacteroidia;o__Bacteroidales;f__Bacteroidaceae;g__Prevotella;s__Prevotella bryantii	99.01	0.91	d__Bacteria;p__Bacteroidota;c__Bacteroidia;o__Bacteroidales;f__Bacteroidaceae;g__Prevotella;s__	ANI/Placement	topological placement and ANI have congruent species assignments	N/A	94.33	11	N/A	N/A	g__Prevotella	(UID2724)	55	567	296	96.58	1.17	16.67	26.8371413	31.34466957	20.68994478	33.44324783	51.41293043	37.30457391	43.82509783	19.31267217	65.11898478	47.70517391	40.22404565	31.64352391
114505.163	d__Bacteria;p__Bacteroidota;c__Bacteroidia;o__Bacteroidales;f__Bacteroidaceae;g__Prevotella;s__Prevotella bryantii	GCF_000179055.1	95	d__Bacteria;p__Bacteroidota;c__Bacteroidia;o__Bacteroidales;f__Bacteroidaceae;g__Prevotella;s__Prevotella bryantii	98.87	0.86	GCF_000179055.1	d__Bacteria;p__Bacteroidota;c__Bacteroidia;o__Bacteroidales;f__Bacteroidaceae;g__Prevotella;s__Prevotella bryantii	98.87	0.86	d__Bacteria;p__Bacteroidota;c__Bacteroidia;o__Bacteroidales;f__Bacteroidaceae;g__Prevotella;s__	ANI/Placement	topological placement and ANI have congruent species assignments	N/A	96.81	11	N/A	N/A	g__Prevotella	(UID2724)	55	567	296	98.31	0.83	0	25.55820986	30.63124459	19.71462068	31.94101351	50.02271216	36.95627838	41.97154054	18.81732824	64.03995541	45.92174189	38.94137027	30.72388378
114506.112	d__Bacteria;p__Bacteroidota;c__Bacteroidia;o__Bacteroidales;f__Bacteroidaceae;g__Prevotella;s__Prevotella bryantii	GCF_000179055.1	95	d__Bacteria;p__Bacteroidota;c__Bacteroidia;o__Bacteroidales;f__Bacteroidaceae;g__Prevotella;s__Prevotella bryantii	99.03	0.9	GCF_000179055.1	d__Bacteria;p__Bacteroidota;c__Bacteroidia;o__Bacteroidales;f__Bacteroidaceae;g__Prevotella;s__Prevotella bryantii	99.03	0.9	d__Bacteria;p__Bacteroidota;c__Bacteroidia;o__Bacteroidales;f__Bacteroidaceae;g__Prevotella;s__	ANI/Placement	topological placement and ANI have congruent species assignments	N/A	96.81	11	N/A	N/A	g__Prevotella	(UID2724)	55	567	296	98.31	0.71	33.33	28.09008966	31.91821034	21.34303103	34.74238966	52.11887931	38.79182414	44.50770862	20.21631724	67.73486724	49.37355862	40.87448966	32.98531207
114495.113	d__Bacteria;p__Bacteroidota;c__Bacteroidia;o__Bacteroidales;f__Bacteroidaceae;g__Prevotella;s__Prevotella bryantii	GCF_000179055.1	95	d__Bacteria;p__Bacteroidota;c__Bacteroidia;o__Bacteroidales;f__Bacteroidaceae;g__Prevotella;s__Prevotella bryantii	98.99	0.88	GCF_000179055.1	d__Bacteria;p__Bacteroidota;c__Bacteroidia;o__Bacteroidales;f__Bacteroidaceae;g__Prevotella;s__Prevotella bryantii	98.99	0.88	d__Bacteria;p__Bacteroidota;c__Bacteroidia;o__Bacteroidales;f__Bacteroidaceae;g__Prevotella;s__	ANI/Placement	topological placement and ANI have congruent species assignments	N/A	96.81	11	N/A	N/A	g__Prevotella	(UID2724)	55	567	296	98.31	0.71	33.33	28.27122959	32.85772838	21.12699473	35.13305797	54.03560811	39.54175811	45.36815541	20.75238878	68.3315473	49.9628	41.52413243	33.41134257
114498.121	d__Bacteria;p__Bacteroidota;c__Bacteroidia;o__Bacteroidales;f__Bacteroidaceae;g__Prevotella;s__Prevotella bryantii	GCF_000179055.1	95	d__Bacteria;p__Bacteroidota;c__Bacteroidia;o__Bacteroidales;f__Bacteroidaceae;g__Prevotella;s__Prevotella bryantii	99.08	0.91	GCF_000179055.1	d__Bacteria;p__Bacteroidota;c__Bacteroidia;o__Bacteroidales;f__Bacteroidaceae;g__Prevotella;s__Prevotella bryantii	99.08	0.91	d__Bacteria;p__Bacteroidota;c__Bacteroidia;o__Bacteroidales;f__Bacteroidaceae;g__Prevotella;s__	ANI/Placement	topological placement and ANI have congruent species assignments	N/A	93.45	11	N/A	N/A	g__Prevotella	(UID2724)	55	567	296	97.27	0.83	0	28.63549167	33.08521458	21.95385729	35.71917292	55.01115417	40.4825375	46.501525	21.11701927	70.39922917	51.07812188	42.54712813	34.26375104
114500.135	d__Bacteria;p__Bacteroidota;c__Bacteroidia;o__Bacteroidales;f__Bacteroidaceae;g__Prevotella;s__Prevotella bryantii	GCF_000179055.1	95	d__Bacteria;p__Bacteroidota;c__Bacteroidia;o__Bacteroidales;f__Bacteroidaceae;g__Prevotella;s__Prevotella bryantii	98.91	0.85	GCF_000179055.1	d__Bacteria;p__Bacteroidota;c__Bacteroidia;o__Bacteroidales;f__Bacteroidaceae;g__Prevotella;s__Prevotella bryantii	98.91	0.85	d__Bacteria;p__Bacteroidota;c__Bacteroidia;o__Bacteroidales;f__Bacteroidaceae;g__Prevotella;s__	ANI/Placement	topological placement and ANI have congruent species assignments	N/A	95.12	11	N/A	N/A	g__Prevotella	(UID2724)	55	567	296	98.62	0.71	0	28.08874492	32.84956154	21.52542385	34.85975538	53.82847385	39.93144154	45.65310154	20.57744862	68.97321077	50.19552	41.63267385	33.37990154
114504.6	d__Bacteria;p__Bacteroidota;c__Bacteroidia;o__Bacteroidales;f__Bacteroidaceae;g__Prevotella;s__Prevotella bryantii	GCF_000179055.1	95	d__Bacteria;p__Bacteroidota;c__Bacteroidia;o__Bacteroidales;f__Bacteroidaceae;g__Prevotella;s__Prevotella bryantii	98.9	0.86	GCF_000179055.1	d__Bacteria;p__Bacteroidota;c__Bacteroidia;o__Bacteroidales;f__Bacteroidaceae;g__Prevotella;s__Prevotella bryantii	98.9	0.86	d__Bacteria;p__Bacteroidota;c__Bacteroidia;o__Bacteroidales;f__Bacteroidaceae;g__Prevotella;s__	ANI/Placement	topological placement and ANI have congruent species assignments	N/A	96.17	11	N/A	N/A	g__Prevotella	(UID2724)	55	567	296	97.97	1.5	57.14	25.32307208	29.7763066	19.53837887	31.81530755	48.56468019	35.85270189	41.68747075	18.68786358	62.97813302	45.15537075	37.96051887	30.30177358
114504.6	d__Bacteria;p__Bacteroidota;c__Bacteroidia;o__Bacteroidales;f__Bacteroidaceae;g__Prevotella;s__Prevotella bryantii	GCF_000179055.1	95	d__Bacteria;p__Bacteroidota;c__Bacteroidia;o__Bacteroidales;f__Bacteroidaceae;g__Prevotella;s__Prevotella bryantii	98.9	0.86	GCF_000179055.1	d__Bacteria;p__Bacteroidota;c__Bacteroidia;o__Bacteroidales;f__Bacteroidaceae;g__Prevotella;s__Prevotella bryantii	98.9	0.86	d__Bacteria;p__Bacteroidota;c__Bacteroidia;o__Bacteroidales;f__Bacteroidaceae;g__Prevotella;s__	ANI/Placement	topological placement and ANI have congruent species assignments	N/A	96.17	11	N/A	N/A	o__Clostridiales	(UID1212)	172	263	149	76.49	23.15	13.21	25.32307208	29.7763066	19.53837887	31.81530755	48.56468019	35.85270189	41.68747075	18.68786358	62.97813302	45.15537075	37.96051887	30.30177358
114496.88	d__Bacteria;p__Bacteroidota;c__Bacteroidia;o__Bacteroidales;f__Bacteroidaceae;g__Prevotella;s__Prevotella bryantii	GCF_000179055.1	95	d__Bacteria;p__Bacteroidota;c__Bacteroidia;o__Bacteroidales;f__Bacteroidaceae;g__Prevotella;s__Prevotella bryantii	98.86	0.88	GCF_000179055.1	d__Bacteria;p__Bacteroidota;c__Bacteroidia;o__Bacteroidales;f__Bacteroidaceae;g__Prevotella;s__Prevotella bryantii	98.86	0.88	d__Bacteria;p__Bacteroidota;c__Bacteroidia;o__Bacteroidales;f__Bacteroidaceae;g__Prevotella;s__	ANI/Placement	topological placement and ANI have congruent species assignments	N/A	96.07	11	N/A	N/A	g__Prevotella	(UID2724)	55	567	296	97.97	0.54	33.33	29.23828955	33.98945672	22.14422896	36.34677493	55.66241045	41.0245209	46.80595672	21.30746164	69.77344478	51.58130896	43.16871328	34.30371045
114502.71	d__Bacteria;p__Bacteroidota;c__Bacteroidia;o__Bacteroidales;f__Bacteroidaceae;g__Prevotella;s__Prevotella bryantii	GCF_000179055.1	95	d__Bacteria;p__Bacteroidota;c__Bacteroidia;o__Bacteroidales;f__Bacteroidaceae;g__Prevotella;s__Prevotella bryantii	98.91	0.88	GCF_000179055.1	d__Bacteria;p__Bacteroidota;c__Bacteroidia;o__Bacteroidales;f__Bacteroidaceae;g__Prevotella;s__Prevotella bryantii	98.91	0.88	d__Bacteria;p__Bacteroidota;c__Bacteroidia;o__Bacteroidales;f__Bacteroidaceae;g__Prevotella;s__	ANI/Placement	topological placement and ANI have congruent species assignments	N/A	95.1	11	N/A	N/A	g__Prevotella	(UID2724)	55	567	296	98.28	1.56	42.86	28.04137647	31.84447294	21.289054	35.24698471	52.75010824	38.81256118	45.07213412	20.70512929	68.49064471	49.02179529	40.65871882	32.50585529
114501.13	d__Bacteria;p__Bacteroidota;c__Bacteroidia;o__Bacteroidales;f__Bacteroidaceae;g__Prevotella;s__Prevotella ruminicola	GCF_000025925.1	95	d__Bacteria;p__Bacteroidota;c__Bacteroidia;o__Bacteroidales;f__Bacteroidaceae;g__Prevotella;s__Prevotella ruminicola	96.26	0.87	GCF_000025925.1	d__Bacteria;p__Bacteroidota;c__Bacteroidia;o__Bacteroidales;f__Bacteroidaceae;g__Prevotella;s__Prevotella ruminicola	96.26	0.87	d__Bacteria;p__Bacteroidota;c__Bacteroidia;o__Bacteroidales;f__Bacteroidaceae;g__Prevotella;s__	ANI/Placement	topological placement and ANI have congruent species assignments	GCF_900107775.1, s__Prevotella ruminicola_C, 95.0, 94.57, 0.87; GCF_000687715.1, s__Prevotella ruminicola_B, 95.0, 93.69, 0.86; GCF_000619825.1, s__Prevotella sp000619825, 95.0, 84.36, 0.72; GCF_000702825.1, s__Prevotella sp000702825, 95.0, 84.25, 0.66; GCA_900317405.1, s__Prevotella sp900317405, 95.0, 83.5, 0.55; GCA_900315765.1, s__Prevotella sp900315765, 95.0, 82.18, 0.58; GCA_002351725.1, s__…	34.13	11	N/A	N/A	c__Gammaproteobacteria	(UID4201)	1164	271	170	93.68	0.29	0	34.28434472	1.906010413	8.556116766	24.45858065	2.179148859	6.975637777	6.145958748	1.423885834	4.049638106	36.77225886	7.94607241	4.349659316
114501.13	d__Bacteria;p__Bacteroidota;c__Bacteroidia;o__Bacteroidales;f__Bacteroidaceae;g__Prevotella;s__Prevotella ruminicola	GCF_000025925.1	95	d__Bacteria;p__Bacteroidota;c__Bacteroidia;o__Bacteroidales;f__Bacteroidaceae;g__Prevotella;s__Prevotella ruminicola	96.26	0.87	GCF_000025925.1	d__Bacteria;p__Bacteroidota;c__Bacteroidia;o__Bacteroidales;f__Bacteroidaceae;g__Prevotella;s__Prevotella ruminicola	96.26	0.87	d__Bacteria;p__Bacteroidota;c__Bacteroidia;o__Bacteroidales;f__Bacteroidaceae;g__Prevotella;s__	ANI/Placement	topological placement and ANI have congruent species assignments	GCF_900107775.1, s__Prevotella ruminicola_C, 95.0, 94.57, 0.87; GCF_000687715.1, s__Prevotella ruminicola_B, 95.0, 93.69, 0.86; GCF_000619825.1, s__Prevotella sp000619825, 95.0, 84.36, 0.72; GCF_000702825.1, s__Prevotella sp000702825, 95.0, 84.25, 0.66; GCA_900317405.1, s__Prevotella sp900317405, 95.0, 83.5, 0.55; GCA_900315765.1, s__Prevotella sp900315765, 95.0, 82.18, 0.58; GCA_002351725.1, s__…	34.13	11	N/A	N/A	k__Bacteria	(UID203)	5449	104	58	50.63	5.17	100	34.28434472	1.906010413	8.556116766	24.45858065	2.179148859	6.975637777	6.145958748	1.423885834	4.049638106	36.77225886	7.94607241	4.349659316
114495.186	d__Bacteria;p__Bacteroidota;c__Bacteroidia;o__Bacteroidales;f__Bacteroidaceae;g__Prevotella;s__Prevotella sp900107705	GCF_900107705.1	95	d__Bacteria;p__Bacteroidota;c__Bacteroidia;o__Bacteroidales;f__Bacteroidaceae;g__Prevotella;s__Prevotella sp900107705	95.61	0.86	GCF_900107705.1	d__Bacteria;p__Bacteroidota;c__Bacteroidia;o__Bacteroidales;f__Bacteroidaceae;g__Prevotella;s__Prevotella sp900107705	95.61	0.86	d__Bacteria;p__Bacteroidota;c__Bacteroidia;o__Bacteroidales;f__Bacteroidaceae;g__Prevotella;s__	ANI/Placement	topological placement and ANI have congruent species assignments	GCA_900318795.1, s__Prevotella sp900318795, 95.0, 80.07, 0.42; GCA_900320045.1, s__Prevotella sp900320045, 95.0, 79.65, 0.37; GCA_002354095.1, s__Prevotella sp002354095, 95.0, 79.37, 0.26; GCA_002363695.1, s__Prevotella sp002363695, 95.0, 79.19, 0.43; GCA_900316265.1, s__Prevotella sp900316265, 95.0, 79.15, 0.33; GCA_900314985.1, s__Prevotella sp900314985, 95.0, 79.13, 0.36; GCA_900313235.1, s__P…	78.83	11	N/A	N/A	o__Bacteroidales	(UID2716)	92	487	270	93.8	1.85	28.57	35.16323174	6.074423304	13.40090896	20.819226	4.553603478	8.469259304	4.892763826	9.38186087	12.50505843	12.39117912	7.370325391	11.23220522
114498.52	d__Bacteria;p__Bacteroidota;c__Bacteroidia;o__Bacteroidales;f__Bacteroidaceae;g__Prevotella;s__Prevotella sp900107705	GCF_900107705.1	95	d__Bacteria;p__Bacteroidota;c__Bacteroidia;o__Bacteroidales;f__Bacteroidaceae;g__Prevotella;s__Prevotella sp900107705	95.67	0.86	GCF_900107705.1	d__Bacteria;p__Bacteroidota;c__Bacteroidia;o__Bacteroidales;f__Bacteroidaceae;g__Prevotella;s__Prevotella sp900107705	95.67	0.86	d__Bacteria;p__Bacteroidota;c__Bacteroidia;o__Bacteroidales;f__Bacteroidaceae;g__Prevotella;s__	ANI/Placement	topological placement and ANI have congruent species assignments	GCA_900318795.1, s__Prevotella sp900318795, 95.0, 79.83, 0.39; GCA_900320045.1, s__Prevotella sp900320045, 95.0, 79.12, 0.35; GCA_002363695.1, s__Prevotella sp002363695, 95.0, 78.99, 0.4; GCA_900316645.1, s__Prevotella sp900316645, 95.0, 78.75, 0.28; GCA_900316265.1, s__Prevotella sp900316265, 95.0, 78.73, 0.34; GCA_900314985.1, s__Prevotella sp900314985, 95.0, 78.71, 0.35; GCA_900313235.1, s__Pr…	75.91	11	N/A	N/A	o__Bacteroidales	(UID2716)	92	487	270	92.89	2.67	50	35.5322497	6.005482424	13.08805515	20.61070788	4.130395818	8.021603818	4.363815939	9.097853879	12.39244145	11.96225042	7.157249152	11.28974297
114497.77	d__Bacteria;p__Bacteroidota;c__Bacteroidia;o__Bacteroidales;f__Bacteroidaceae;g__Prevotella;s__Prevotella sp900107705	GCF_900107705.1	95	d__Bacteria;p__Bacteroidota;c__Bacteroidia;o__Bacteroidales;f__Bacteroidaceae;g__Prevotella;s__Prevotella sp900107705	95.56	0.84	GCF_900107705.1	d__Bacteria;p__Bacteroidota;c__Bacteroidia;o__Bacteroidales;f__Bacteroidaceae;g__Prevotella;s__Prevotella sp900107705	95.56	0.84	d__Bacteria;p__Bacteroidota;c__Bacteroidia;o__Bacteroidales;f__Bacteroidaceae;g__Prevotella;s__	ANI/Placement	topological placement and ANI have congruent species assignments	GCA_900315525.1, s__Prevotella sp900315525, 95.0, 80.18, 0.23; GCA_900318795.1, s__Prevotella sp900318795, 95.0, 79.71, 0.39; GCA_900320045.1, s__Prevotella sp900320045, 95.0, 79.35, 0.35; GCA_900316265.1, s__Prevotella sp900316265, 95.0, 79.09, 0.33; GCA_002363695.1, s__Prevotella sp002363695, 95.0, 78.99, 0.4; GCA_900314985.1, s__Prevotella sp900314985, 95.0, 78.85, 0.35; GCA_002353485.1, s__Pr…	78.41	11	N/A	N/A	o__Bacteroidales	(UID2716)	92	487	270	93.62	5.78	29.63	34.56997244	5.681423272	12.978388	20.31882189	4.160699083	7.850073467	4.612964389	8.692350421	12.00092247	12.28094006	7.097580778	10.94161594
114501.205	d__Bacteria;p__Bacteroidota;c__Bacteroidia;o__Bacteroidales;f__Bacteroidaceae;g__UBA6382;s__UBA6382 sp900318305	GCA_900318305.1	95	d__Bacteria;p__Bacteroidota;c__Bacteroidia;o__Bacteroidales;f__Bacteroidaceae;g__UBA6382;s__UBA6382 sp900318305	99.72	0.94	GCA_900318305.1	d__Bacteria;p__Bacteroidota;c__Bacteroidia;o__Bacteroidales;f__Bacteroidaceae;g__UBA6382;s__UBA6382 sp900318305	99.72	0.94	d__Bacteria;p__Bacteroidota;c__Bacteroidia;o__Bacteroidales;f__Bacteroidaceae;g__UBA6382;s__	ANI/Placement	topological placement and ANI have congruent species assignments	N/A	95.89	11	N/A	N/A	o__Bacteroidales	(UID2657)	160	492	269	94.8	2.17	0	0.903061986	4.83924817	2.305644092	1.977281482	0.229119868	0.087578735	11.87134383	0.138895956	2.552508858	0.792716335	12.23354631	0.084733401
114505.134	d__Bacteria;p__Bacteroidota;c__Bacteroidia;o__Bacteroidales;f__Bacteroidaceae;g__UBA6382;s__UBA6382 sp900318305	GCA_900318305.1	95	d__Bacteria;p__Bacteroidota;c__Bacteroidia;o__Bacteroidales;f__Bacteroidaceae;g__UBA6382;s__UBA6382 sp900318305	99.7	0.91	GCA_900318305.1	d__Bacteria;p__Bacteroidota;c__Bacteroidia;o__Bacteroidales;f__Bacteroidaceae;g__UBA6382;s__UBA6382 sp900318305	99.7	0.91	d__Bacteria;p__Bacteroidota;c__Bacteroidia;o__Bacteroidales;f__Bacteroidaceae;g__UBA6382;s__	ANI/Placement	topological placement and ANI have congruent species assignments	N/A	88.41	11	N/A	N/A	o__Bacteroidales	(UID2657)	160	492	269	90.92	2.92	9.09	0.871524844	4.754191354	2.387905094	1.956722111	0.272425656	0.155820468	11.8664976	0.220658426	2.607231073	0.712631792	12.15631885	0.096243163
114497.65	d__Bacteria;p__Bacteroidota;c__Bacteroidia;o__Bacteroidales;f__Bacteroidaceae;g__UBA4334;s__UBA4334 sp002342585	GCA_002342585.1	95	d__Bacteria;p__Bacteroidota;c__Bacteroidia;o__Bacteroidales;f__Bacteroidaceae;g__UBA4334;s__UBA4334 sp002342585	96.85	0.85	GCA_002342585.1	d__Bacteria;p__Bacteroidota;c__Bacteroidia;o__Bacteroidales;f__Bacteroidaceae;g__UBA4334;s__UBA4334 sp002342585	96.85	0.85	d__Bacteria;p__Bacteroidota;c__Bacteroidia;o__Bacteroidales;f__Bacteroidaceae;g__UBA4334;s__	ANI/Placement	topological placement and ANI have congruent species assignments	GCA_002353215.1, s__UBA4334 sp002353215, 95.0, 89.24, 0.85; GCA_002353575.1, s__UBA4334 sp002353575, 95.0, 82.71, 0.62	89.68	11	N/A	N/A	o__Bacteroidales	(UID2657)	160	492	269	92.24	0.66	40	9.044775714	5.659682637	8.978699341	4.836371176	5.079334898	14.66192967	3.20971543	4.842694962	8.388888346	3.301714283	4.481983121	7.752232484
114495.158	d__Bacteria;p__Bacteroidota;c__Bacteroidia;o__Bacteroidales;f__Bacteroidaceae;g__UBA4334;s__UBA4334 sp002342585	GCA_002342585.1	95	d__Bacteria;p__Bacteroidota;c__Bacteroidia;o__Bacteroidales;f__Bacteroidaceae;g__UBA4334;s__UBA4334 sp002342585	97.29	0.84	GCA_002342585.1	d__Bacteria;p__Bacteroidota;c__Bacteroidia;o__Bacteroidales;f__Bacteroidaceae;g__UBA4334;s__UBA4334 sp002342585	97.29	0.84	d__Bacteria;p__Bacteroidota;c__Bacteroidia;o__Bacteroidales;f__Bacteroidaceae;g__UBA4334;s__	ANI/Placement	topological placement and ANI have congruent species assignments	GCA_002353215.1, s__UBA4334 sp002353215, 95.0, 89.08, 0.85; GCA_002353575.1, s__UBA4334 sp002353575, 95.0, 82.61, 0.63	94.01	11	N/A	N/A	o__Bacteroidales	(UID2657)	160	492	269	92.29	0.74	0	9.746993481	5.840491028	8.982071193	4.832914199	5.141108608	15.05590768	3.060644157	5.070557624	8.458043149	3.24783826	4.328273044	7.988664779
114500.197	d__Bacteria;p__Bacteroidota;c__Bacteroidia;o__Bacteroidales;f__Bacteroidaceae;g__UBA4334;s__UBA4334 sp002342585	GCA_002342585.1	95	d__Bacteria;p__Bacteroidota;c__Bacteroidia;o__Bacteroidales;f__Bacteroidaceae;g__UBA4334;s__UBA4334 sp002342585	96.83	0.81	GCA_002342585.1	d__Bacteria;p__Bacteroidota;c__Bacteroidia;o__Bacteroidales;f__Bacteroidaceae;g__UBA4334;s__UBA4334 sp002342585	96.83	0.81	d__Bacteria;p__Bacteroidota;c__Bacteroidia;o__Bacteroidales;f__Bacteroidaceae;g__UBA4334;s__	ANI/Placement	topological placement and ANI have congruent species assignments	GCA_002353215.1, s__UBA4334 sp002353215, 95.0, 89.05, 0.9; GCA_002353575.1, s__UBA4334 sp002353575, 95.0, 82.7, 0.62	96.03	11	N/A	N/A	o__Bacteroidales	(UID2657)	160	492	269	91.64	0.76	0	9.580235929	5.688539274	8.685316283	5.155395044	5.518666398	14.72740204	3.731540354	5.421416451	8.187778014	3.419489273	4.655403681	7.833361681
114496.18	d__Bacteria;p__Bacteroidota;c__Bacteroidia;o__Bacteroidales;f__Bacteroidaceae;g__UBA4334;s__UBA4334 sp002342585	GCA_002342585.1	95	d__Bacteria;p__Bacteroidota;c__Bacteroidia;o__Bacteroidales;f__Bacteroidaceae;g__UBA4334;s__UBA4334 sp002342585	97.05	0.86	GCA_002342585.1	d__Bacteria;p__Bacteroidota;c__Bacteroidia;o__Bacteroidales;f__Bacteroidaceae;g__UBA4334;s__UBA4334 sp002342585	97.05	0.86	d__Bacteria;p__Bacteroidota;c__Bacteroidia;o__Bacteroidales;f__Bacteroidaceae;g__UBA4334;s__	ANI/Placement	topological placement and ANI have congruent species assignments	GCA_002353215.1, s__UBA4334 sp002353215, 95.0, 88.79, 0.69; GCA_002353575.1, s__UBA4334 sp002353575, 95.0, 82.46, 0.63	86.92	11	N/A	N/A	p__Actinobacteria	(UID2112)	31	211	124	91.26	3.59	57.14	9.607302532	6.44201618	9.172902768	4.954135009	5.379017234	15.25058242	3.341329167	5.136316024	8.740744528	3.447969757	4.52048324	8.284856416
114496.18	d__Bacteria;p__Bacteroidota;c__Bacteroidia;o__Bacteroidales;f__Bacteroidaceae;g__UBA4334;s__UBA4334 sp002342585	GCA_002342585.1	95	d__Bacteria;p__Bacteroidota;c__Bacteroidia;o__Bacteroidales;f__Bacteroidaceae;g__UBA4334;s__UBA4334 sp002342585	97.05	0.86	GCA_002342585.1	d__Bacteria;p__Bacteroidota;c__Bacteroidia;o__Bacteroidales;f__Bacteroidaceae;g__UBA4334;s__UBA4334 sp002342585	97.05	0.86	d__Bacteria;p__Bacteroidota;c__Bacteroidia;o__Bacteroidales;f__Bacteroidaceae;g__UBA4334;s__	ANI/Placement	topological placement and ANI have congruent species assignments	GCA_002353215.1, s__UBA4334 sp002353215, 95.0, 88.79, 0.69; GCA_002353575.1, s__UBA4334 sp002353575, 95.0, 82.46, 0.63	86.92	11	N/A	N/A	o__Bacteroidales	(UID2657)	160	492	269	86.83	3.45	11.76	9.607302532	6.44201618	9.172902768	4.954135009	5.379017234	15.25058242	3.341329167	5.136316024	8.740744528	3.447969757	4.52048324	8.284856416
114505.11	d__Bacteria;p__Bacteroidota;c__Bacteroidia;o__Bacteroidales;f__Bacteroidaceae;g__UBA4334;s__UBA4334 sp002342585	GCA_002342585.1	95	d__Bacteria;p__Bacteroidota;c__Bacteroidia;o__Bacteroidales;f__Bacteroidaceae;g__UBA4334;s__UBA4334 sp002342585	96.18	0.87	GCA_002342585.1	d__Bacteria;p__Bacteroidota;c__Bacteroidia;o__Bacteroidales;f__Bacteroidaceae;g__UBA4334;s__UBA4334 sp002342585	96.18	0.87	d__Bacteria;p__Bacteroidota;c__Bacteroidia;o__Bacteroidales;f__Bacteroidaceae;g__UBA4334;s__	ANI/Placement	topological placement and ANI have congruent species assignments	GCA_002353215.1, s__UBA4334 sp002353215, 95.0, 88.72, 0.72; GCA_002353575.1, s__UBA4334 sp002353575, 95.0, 82.98, 0.73	22.9	11	N/A	N/A	o__Clostridiales	(UID1120)	304	247	141	96.81	0.24	100	9.964733247	6.23337229	9.27921039	5.132665281	5.17250013	16.38554528	3.388727922	5.124401688	8.945160952	3.537447563	5.627697576	8.486705801
114505.11	d__Bacteria;p__Bacteroidota;c__Bacteroidia;o__Bacteroidales;f__Bacteroidaceae;g__UBA4334;s__UBA4334 sp002342585	GCA_002342585.1	95	d__Bacteria;p__Bacteroidota;c__Bacteroidia;o__Bacteroidales;f__Bacteroidaceae;g__UBA4334;s__UBA4334 sp002342585	96.18	0.87	GCA_002342585.1	d__Bacteria;p__Bacteroidota;c__Bacteroidia;o__Bacteroidales;f__Bacteroidaceae;g__UBA4334;s__UBA4334 sp002342585	96.18	0.87	d__Bacteria;p__Bacteroidota;c__Bacteroidia;o__Bacteroidales;f__Bacteroidaceae;g__UBA4334;s__	ANI/Placement	topological placement and ANI have congruent species assignments	GCA_002353215.1, s__UBA4334 sp002353215, 95.0, 88.72, 0.72; GCA_002353575.1, s__UBA4334 sp002353575, 95.0, 82.98, 0.73	22.9	11	N/A	N/A	o__Bacteroidales	(UID2657)	160	492	269	29.93	0.37	0	9.964733247	6.23337229	9.27921039	5.132665281	5.17250013	16.38554528	3.388727922	5.124401688	8.945160952	3.537447563	5.627697576	8.486705801
114498.219	d__Bacteria;p__Bacteroidota;c__Bacteroidia;o__Bacteroidales;f__Bacteroidaceae;g__Ga6A1;s__Ga6A1 sp900102385	GCF_900102385.1	95	d__Bacteria;p__Bacteroidota;c__Bacteroidia;o__Bacteroidales;f__Bacteroidaceae;g__Ga6A1;s__Ga6A1 sp900102385	97.08	0.91	GCF_900102385.1	d__Bacteria;p__Bacteroidota;c__Bacteroidia;o__Bacteroidales;f__Bacteroidaceae;g__Ga6A1;s__Ga6A1 sp900102385	97.08	0.91	d__Bacteria;p__Bacteroidota;c__Bacteroidia;o__Bacteroidales;f__Bacteroidaceae;g__;s__	ANI/Placement	topological placement and ANI have congruent species assignments	N/A	90.75	11	N/A	N/A	o__Bacteroidales	(UID2657)	160	492	269	94.67	2.32	25	3.337530047	1.363473283	1.36320551	7.91546748	2.112470317	1.583295169	6.13493982	1.362127576	3.400858547	4.171622723	4.026287579	0.875070179
114501.8	d__Bacteria;p__Bacteroidota;c__Bacteroidia;o__Bacteroidales;f__UBA932;g__RC9;s__RC9 sp900317925	GCA_900317925.1	95	d__Bacteria;p__Bacteroidota;c__Bacteroidia;o__Bacteroidales;f__UBA932;g__RC9;s__RC9 sp900317925	96.28	0.83	GCA_900317925.1	d__Bacteria;p__Bacteroidota;c__Bacteroidia;o__Bacteroidales;f__UBA932;g__RC9;s__RC9 sp900317925	96.28	0.83	d__Bacteria;p__Bacteroidota;c__Bacteroidia;o__Bacteroidales;f__UBA932;g__RC9;s__	ANI/Placement	topological placement and ANI have congruent species assignments	GCA_900319855.1, s__RC9 sp900319855, 95.0, 77.98, 0.22; GCA_900316525.1, s__RC9 sp900316525, 95.0, 77.95, 0.25; GCA_002361625.1, s__RC9 sp002361625, 95.0, 77.9, 0.23; GCA_900316955.1, s__RC9 sp900316955, 95.0, 77.67, 0.25; GCA_900318015.1, s__RC9 sp900318015, 95.0, 77.59, 0.24	92.88	11	N/A	N/A	p__Bacteroidetes	(UID2605)	350	316	210	95.05	0.5	0	8.153490488	17.57723366	9.584857561	10.3639022	7.180423659	9.252562805	24.96900256	12.1113461	7.619868415	10.72396439	14.09737317	4.471761159
114501.8	d__Bacteria;p__Bacteroidota;c__Bacteroidia;o__Bacteroidales;f__UBA932;g__RC9;s__RC9 sp900317925	GCA_900317925.1	95	d__Bacteria;p__Bacteroidota;c__Bacteroidia;o__Bacteroidales;f__UBA932;g__RC9;s__RC9 sp900317925	96.28	0.83	GCA_900317925.1	d__Bacteria;p__Bacteroidota;c__Bacteroidia;o__Bacteroidales;f__UBA932;g__RC9;s__RC9 sp900317925	96.28	0.83	d__Bacteria;p__Bacteroidota;c__Bacteroidia;o__Bacteroidales;f__UBA932;g__RC9;s__	ANI/Placement	topological placement and ANI have congruent species assignments	GCA_900319855.1, s__RC9 sp900319855, 95.0, 77.98, 0.22; GCA_900316525.1, s__RC9 sp900316525, 95.0, 77.95, 0.25; GCA_002361625.1, s__RC9 sp002361625, 95.0, 77.9, 0.23; GCA_900316955.1, s__RC9 sp900316955, 95.0, 77.67, 0.25; GCA_900318015.1, s__RC9 sp900318015, 95.0, 77.59, 0.24	92.88	11	N/A	N/A	root	(UID1)	5656	56	24	4.17	0	0	8.153490488	17.57723366	9.584857561	10.3639022	7.180423659	9.252562805	24.96900256	12.1113461	7.619868415	10.72396439	14.09737317	4.471761159
114505.153	d__Bacteria;p__Bacteroidota;c__Bacteroidia;o__Bacteroidales;f__UBA932;g__RC9;s__RC9 sp900317925	GCA_900317925.1	95	d__Bacteria;p__Bacteroidota;c__Bacteroidia;o__Bacteroidales;f__UBA932;g__RC9;s__RC9 sp900317925	96.18	0.81	GCA_900317925.1	d__Bacteria;p__Bacteroidota;c__Bacteroidia;o__Bacteroidales;f__UBA932;g__RC9;s__RC9 sp900317925	96.18	0.81	d__Bacteria;p__Bacteroidota;c__Bacteroidia;o__Bacteroidales;f__UBA932;g__RC9;s__	ANI/Placement	topological placement and ANI have congruent species assignments	GCA_900316525.1, s__RC9 sp900316525, 95.0, 77.69, 0.24; GCA_900316955.1, s__RC9 sp900316955, 95.0, 77.63, 0.23; GCA_900318015.1, s__RC9 sp900318015, 95.0, 77.39, 0.24; GCA_001602865.1, s__RC9 sp001602865, 95.0, 77.02, 0.1	88.83	11	N/A	N/A	p__Bacteroidetes	(UID2605)	350	316	210	94.31	0.87	66.67	8.53242925	18.06196058	10.14001083	10.68340042	7.594770083	9.80865625	25.74979	12.8076715	8.139769583	11.03358183	15.05025192	4.81366915
114495.148	d__Bacteria;p__Bacteroidota;c__Bacteroidia;o__Bacteroidales;f__UBA932;g__RC9;s__RC9 sp900317925	GCA_900317925.1	95	d__Bacteria;p__Bacteroidota;c__Bacteroidia;o__Bacteroidales;f__UBA932;g__RC9;s__RC9 sp900317925	96.12	0.79	GCA_900317925.1	d__Bacteria;p__Bacteroidota;c__Bacteroidia;o__Bacteroidales;f__UBA932;g__RC9;s__RC9 sp900317925	96.12	0.79	d__Bacteria;p__Bacteroidota;c__Bacteroidia;o__Bacteroidales;f__UBA932;g__RC9;s__	ANI/Placement	topological placement and ANI have congruent species assignments	GCA_900316525.1, s__RC9 sp900316525, 95.0, 78.04, 0.25; GCA_900316955.1, s__RC9 sp900316955, 95.0, 77.91, 0.24; GCA_900318015.1, s__RC9 sp900318015, 95.0, 77.66, 0.24	91.94	11	N/A	N/A	p__Bacteroidetes	(UID2605)	350	316	210	94.29	0.98	33.33	8.574719266	17.49500446	9.635799282	10.37914718	7.336058927	9.339348531	24.8532652	12.38307294	7.924209887	10.64472282	14.18378328	4.663381181
114502.178	d__Bacteria;p__Bacteroidota;c__Bacteroidia;o__Bacteroidales;f__UBA932;g__RC9;s__RC9 sp900317925	GCA_900317925.1	95	d__Bacteria;p__Bacteroidota;c__Bacteroidia;o__Bacteroidales;f__UBA932;g__RC9;s__RC9 sp900317925	96.15	0.84	GCA_900317925.1	d__Bacteria;p__Bacteroidota;c__Bacteroidia;o__Bacteroidales;f__UBA932;g__RC9;s__RC9 sp900317925	96.15	0.84	d__Bacteria;p__Bacteroidota;c__Bacteroidia;o__Bacteroidales;f__UBA932;g__RC9;s__	ANI/Placement	topological placement and ANI have congruent species assignments	GCA_900316525.1, s__RC9 sp900316525, 95.0, 78.03, 0.24; GCA_900316955.1, s__RC9 sp900316955, 95.0, 77.97, 0.24; GCA_900319855.1, s__RC9 sp900319855, 95.0, 77.87, 0.21; GCA_002361625.1, s__RC9 sp002361625, 95.0, 77.82, 0.23; GCA_900318015.1, s__RC9 sp900318015, 95.0, 77.48, 0.24	94.74	11	N/A	N/A	p__Bacteroidetes	(UID2605)	350	316	210	94.29	0.63	50	8.465538229	17.6104325	9.840064125	10.61549646	7.418075313	9.471731146	25.16435417	12.63130146	7.840728021	10.82757156	14.4681999	4.732664531
114496.112	d__Bacteria;p__Bacteroidota;c__Bacteroidia;o__Bacteroidales;f__UBA932;g__RC9;s__RC9 sp900317925	GCA_900317925.1	95	d__Bacteria;p__Bacteroidota;c__Bacteroidia;o__Bacteroidales;f__UBA932;g__RC9;s__RC9 sp900317925	96.22	0.81	GCA_900317925.1	d__Bacteria;p__Bacteroidota;c__Bacteroidia;o__Bacteroidales;f__UBA932;g__RC9;s__RC9 sp900317925	96.22	0.81	d__Bacteria;p__Bacteroidota;c__Bacteroidia;o__Bacteroidales;f__UBA932;g__RC9;s__	ANI/Placement	topological placement and ANI have congruent species assignments	GCA_900316525.1, s__RC9 sp900316525, 95.0, 78.16, 0.22; GCA_900316955.1, s__RC9 sp900316955, 95.0, 77.74, 0.23; GCA_900318015.1, s__RC9 sp900318015, 95.0, 77.59, 0.22; GCA_002361625.1, s__RC9 sp002361625, 95.0, 77.58, 0.18	91.11	11	N/A	N/A	p__Bacteroidetes	(UID2605)	350	316	210	93.56	0.71	50	7.777990093	17.25800533	9.213698037	9.801997477	6.929211776	8.916956355	23.9522886	11.86711477	7.439830187	10.23087112	13.47764402	4.460195794
114498.36	d__Bacteria;p__Bacteroidota;c__Bacteroidia;o__Bacteroidales;f__UBA932;g__RC9;s__RC9 sp900317925	GCA_900317925.1	95	d__Bacteria;p__Bacteroidota;c__Bacteroidia;o__Bacteroidales;f__UBA932;g__RC9;s__RC9 sp900317925	96.07	0.83	GCA_900317925.1	d__Bacteria;p__Bacteroidota;c__Bacteroidia;o__Bacteroidales;f__UBA932;g__RC9;s__RC9 sp900317925	96.07	0.83	d__Bacteria;p__Bacteroidota;c__Bacteroidia;o__Bacteroidales;f__UBA932;g__RC9;s__	ANI/Placement	topological placement and ANI have congruent species assignments	GCA_900319855.1, s__RC9 sp900319855, 95.0, 77.9, 0.21; GCA_900316525.1, s__RC9 sp900316525, 95.0, 77.79, 0.25; GCA_900316955.1, s__RC9 sp900316955, 95.0, 77.71, 0.25; GCA_002361625.1, s__RC9 sp002361625, 95.0, 77.68, 0.18; GCA_900318015.1, s__RC9 sp900318015, 95.0, 77.61, 0.24	94.37	11	N/A	N/A	p__Bacteroidetes	(UID2605)	350	316	210	94.9	1.43	66.67	8.042393482	17.23835107	9.551723929	10.47933616	7.159307054	9.146898393	24.6198408	12.13087875	7.721618393	10.1911367	13.94271009	4.557344866
114497.73	d__Bacteria;p__Bacteroidota;c__Bacteroidia;o__Bacteroidales;f__UBA932;g__RC9;s__RC9 sp900317925	GCA_900317925.1	95	d__Bacteria;p__Bacteroidota;c__Bacteroidia;o__Bacteroidales;f__UBA932;g__RC9;s__RC9 sp900317925	96.17	0.83	GCA_900317925.1	d__Bacteria;p__Bacteroidota;c__Bacteroidia;o__Bacteroidales;f__UBA932;g__RC9;s__RC9 sp900317925	96.17	0.83	d__Bacteria;p__Bacteroidota;c__Bacteroidia;o__Bacteroidales;f__UBA932;g__RC9;s__	ANI/Placement	topological placement and ANI have congruent species assignments	GCA_900316525.1, s__RC9 sp900316525, 95.0, 77.87, 0.24; GCA_002361625.1, s__RC9 sp002361625, 95.0, 77.8, 0.22; GCA_900316955.1, s__RC9 sp900316955, 95.0, 77.76, 0.25; GCA_900318015.1, s__RC9 sp900318015, 95.0, 77.51, 0.24	94.56	11	N/A	N/A	p__Bacteroidetes	(UID2605)	350	316	210	93.99	0.48	0	8.34609964	17.57991658	9.985397387	10.45928297	7.318332523	9.460193604	24.92904234	12.49640423	7.966319279	10.87561027	14.46737189	4.533394523
114500.19	d__Bacteria;p__Bacteroidota;c__Bacteroidia;o__Bacteroidales;f__UBA932;g__RC9;s__RC9 sp900317925	GCA_900317925.1	95	d__Bacteria;p__Bacteroidota;c__Bacteroidia;o__Bacteroidales;f__UBA932;g__RC9;s__RC9 sp900317925	96.17	0.78	GCA_900317925.1	d__Bacteria;p__Bacteroidota;c__Bacteroidia;o__Bacteroidales;f__UBA932;g__RC9;s__RC9 sp900317925	96.17	0.78	d__Bacteria;p__Bacteroidota;c__Bacteroidia;o__Bacteroidales;f__UBA932;g__RC9;s__	ANI/Placement	topological placement and ANI have congruent species assignments	GCA_900316525.1, s__RC9 sp900316525, 95.0, 77.92, 0.24; GCA_900316955.1, s__RC9 sp900316955, 95.0, 77.88, 0.23; GCA_900318015.1, s__RC9 sp900318015, 95.0, 77.36, 0.24	92.04	11	N/A	N/A	p__Bacteroidetes	(UID2605)	350	316	210	93.81	1.35	27.27	8.123511322	17.10823489	9.540680172	10.27526494	7.065740805	9.357411264	24.58569103	12.05287822	7.844950172	10.34838626	14.13046161	4.53041342
114500.19	d__Bacteria;p__Bacteroidota;c__Bacteroidia;o__Bacteroidales;f__UBA932;g__RC9;s__RC9 sp900317925	GCA_900317925.1	95	d__Bacteria;p__Bacteroidota;c__Bacteroidia;o__Bacteroidales;f__UBA932;g__RC9;s__RC9 sp900317925	96.17	0.78	GCA_900317925.1	d__Bacteria;p__Bacteroidota;c__Bacteroidia;o__Bacteroidales;f__UBA932;g__RC9;s__RC9 sp900317925	96.17	0.78	d__Bacteria;p__Bacteroidota;c__Bacteroidia;o__Bacteroidales;f__UBA932;g__RC9;s__	ANI/Placement	topological placement and ANI have congruent species assignments	GCA_900316525.1, s__RC9 sp900316525, 95.0, 77.92, 0.24; GCA_900316955.1, s__RC9 sp900316955, 95.0, 77.88, 0.23; GCA_900318015.1, s__RC9 sp900318015, 95.0, 77.36, 0.24	92.04	11	N/A	N/A	root	(UID1)	5656	56	24	0	0	0	8.123511322	17.10823489	9.540680172	10.27526494	7.065740805	9.357411264	24.58569103	12.05287822	7.844950172	10.34838626	14.13046161	4.53041342
114501.173	d__Bacteria;p__Bacteroidota;c__Bacteroidia;o__Bacteroidales;f__UBA932;g__RC9;s__RC9 sp900316675	GCA_900316675.1	95	d__Bacteria;p__Bacteroidota;c__Bacteroidia;o__Bacteroidales;f__UBA932;g__RC9;s__RC9 sp900316675	98.72	0.9	GCA_900316675.1	d__Bacteria;p__Bacteroidota;c__Bacteroidia;o__Bacteroidales;f__UBA932;g__RC9;s__RC9 sp900316675	98.72	0.9	d__Bacteria;p__Bacteroidota;c__Bacteroidia;o__Bacteroidales;f__UBA932;g__RC9;s__	ANI/Placement	topological placement and ANI have congruent species assignments	GCA_900314395.1, s__RC9 sp900314395, 95.0, 81.48, 0.46	96.53	11	N/A	N/A	p__Bacteroidetes	(UID2605)	350	316	210	95.48	0.48	0	1.645387571	5.32883	1.363004143	2.233503214	4.001453214	10.92041	25.42047214	3.613225429	3.225768357	1.594499107	6.427713571	4.245704321
114500.107	d__Bacteria;p__Bacteroidota;c__Bacteroidia;o__Bacteroidales;f__UBA932;g__RC9;s__RC9 sp900316675	GCA_900316675.1	95	d__Bacteria;p__Bacteroidota;c__Bacteroidia;o__Bacteroidales;f__UBA932;g__RC9;s__RC9 sp900316675	98.69	0.91	GCA_900316675.1	d__Bacteria;p__Bacteroidota;c__Bacteroidia;o__Bacteroidales;f__UBA932;g__RC9;s__RC9 sp900316675	98.69	0.91	d__Bacteria;p__Bacteroidota;c__Bacteroidia;o__Bacteroidales;f__UBA932;g__RC9;s__	ANI/Placement	topological placement and ANI have congruent species assignments	GCA_900314395.1, s__RC9 sp900314395, 95.0, 81.31, 0.51	96.23	11	N/A	N/A	p__Bacteroidetes	(UID2605)	350	316	210	95.48	0.48	0	1.636239208	5.375491509	1.272769019	2.136784943	3.872195283	11.57018887	26.61856415	3.533378113	3.085640566	1.477425887	6.62071283	4.206185283
114506.142	d__Bacteria;p__Bacteroidota;c__Bacteroidia;o__Bacteroidales;f__P3;g__UBA1711;s__UBA1711 sp900317285	GCA_900317285.1	95	d__Bacteria;p__Bacteroidota;c__Bacteroidia;o__Bacteroidales;f__P3;g__UBA1711;s__UBA1711 sp900317285	97.93	0.83	GCA_900317285.1	d__Bacteria;p__Bacteroidota;c__Bacteroidia;o__Bacteroidales;f__P3;g__UBA1711;s__UBA1711 sp900317285	97.93	0.83	d__Bacteria;p__Bacteroidota;c__Bacteroidia;o__Bacteroidales;f__P3;g__UBA1711;s__	ANI/Placement	topological placement and ANI have congruent species assignments	GCA_002349055.1, s__UBA1711 sp002349055, 95.0, 82.55, 0.61; GCA_900316235.1, s__UBA1711 sp900316235, 95.0, 81.98, 0.55; GCA_900318835.1, s__UBA1711 sp900318835, 95.0, 81.79, 0.53; GCA_002372855.1, s__UBA1711 sp002372855, 95.0, 81.14, 0.52; GCA_900314925.1, s__UBA1711 sp900314925, 95.0, 81.1, 0.45; GCA_900318275.1, s__UBA1711 sp900318275, 95.0, 81.08, 0.45; GCA_002392965.1, s__UBA1711 sp002392965,…	75.38	11	N/A	N/A	k__Bacteria	(UID2569)	434	278	186	92.95	3.23	16.67	10.14328734	24.47514242	1.146181089	4.352871452	6.779901694	20.66538185	36.87977903	5.883346613	1.881964331	6.043017097	4.524118306	12.56554871
114501.115	d__Bacteria;p__Bacteroidota;c__Bacteroidia;o__Bacteroidales;f__P3;g__UBA1711;s__UBA1711 sp900317285	GCA_900317285.1	95	d__Bacteria;p__Bacteroidota;c__Bacteroidia;o__Bacteroidales;f__P3;g__UBA1711;s__UBA1711 sp900317285	97.91	0.85	GCA_900317285.1	d__Bacteria;p__Bacteroidota;c__Bacteroidia;o__Bacteroidales;f__P3;g__UBA1711;s__UBA1711 sp900317285	97.91	0.85	d__Bacteria;p__Bacteroidota;c__Bacteroidia;o__Bacteroidales;f__P3;g__UBA1711;s__	ANI/Placement	topological placement and ANI have congruent species assignments	GCA_002349055.1, s__UBA1711 sp002349055, 95.0, 82.83, 0.64; GCA_900316235.1, s__UBA1711 sp900316235, 95.0, 82.22, 0.56; GCA_900318835.1, s__UBA1711 sp900318835, 95.0, 81.99, 0.56; GCA_002372855.1, s__UBA1711 sp002372855, 95.0, 81.36, 0.51; GCA_900318275.1, s__UBA1711 sp900318275, 95.0, 81.3, 0.48; GCA_900314925.1, s__UBA1711 sp900314925, 95.0, 81.23, 0.51; GCA_900316515.1, s__UBA1711 sp900316515,…	85.18	11	N/A	N/A	k__Bacteria	(UID2569)	434	278	186	90.5	1.08	50	10.16405253	24.24277051	1.153370354	4.414078734	6.700398481	20.77775152	36.99139114	5.96599557	2.037124468	6.167341266	4.578068734	12.28321608
114496.77	d__Bacteria;p__Bacteroidota;c__Bacteroidia;o__Bacteroidales;f__P3;g__UBA1711;s__UBA1711 sp900317285	GCA_900317285.1	95	d__Bacteria;p__Bacteroidota;c__Bacteroidia;o__Bacteroidales;f__P3;g__UBA1711;s__UBA1711 sp900317285	97.89	0.89	GCA_900317285.1	d__Bacteria;p__Bacteroidota;c__Bacteroidia;o__Bacteroidales;f__P3;g__UBA1711;s__UBA1711 sp900317285	97.89	0.89	d__Bacteria;p__Bacteroidota;c__Bacteroidia;o__Bacteroidales;f__P3;g__UBA1711;s__	ANI/Placement	topological placement and ANI have congruent species assignments	GCA_002349055.1, s__UBA1711 sp002349055, 95.0, 83.05, 0.58; GCA_900316235.1, s__UBA1711 sp900316235, 95.0, 82.36, 0.52; GCA_900318835.1, s__UBA1711 sp900318835, 95.0, 82.04, 0.52; GCA_002392965.1, s__UBA1711 sp002392965, 95.0, 81.82, 0.43; GCA_002372855.1, s__UBA1711 sp002372855, 95.0, 81.43, 0.54; GCA_900314925.1, s__UBA1711 sp900314925, 95.0, 81.34, 0.47; GCA_900316515.1, s__UBA1711 sp900316515…	97.76	11	N/A	N/A	k__Bacteria	(UID2569)	434	278	186	97.31	1.52	87.5	9.98798125	23.74233357	1.309000839	4.36289	6.684272143	20.04104964	36.20115714	6.116641429	1.970167839	6.129215179	4.49492375	12.33586304
114500.103	d__Bacteria;p__Bacteroidota;c__Bacteroidia;o__Bacteroidales;f__P3;g__UBA1711;s__UBA1711 sp900317285	GCA_900317285.1	95	d__Bacteria;p__Bacteroidota;c__Bacteroidia;o__Bacteroidales;f__P3;g__UBA1711;s__UBA1711 sp900317285	97.93	0.88	GCA_900317285.1	d__Bacteria;p__Bacteroidota;c__Bacteroidia;o__Bacteroidales;f__P3;g__UBA1711;s__UBA1711 sp900317285	97.93	0.88	d__Bacteria;p__Bacteroidota;c__Bacteroidia;o__Bacteroidales;f__P3;g__UBA1711;s__	ANI/Placement	topological placement and ANI have congruent species assignments	GCA_002349055.1, s__UBA1711 sp002349055, 95.0, 82.77, 0.6; GCA_900316235.1, s__UBA1711 sp900316235, 95.0, 82.43, 0.53; GCA_900318835.1, s__UBA1711 sp900318835, 95.0, 81.82, 0.54; GCA_002372855.1, s__UBA1711 sp002372855, 95.0, 81.51, 0.55; GCA_002394185.1, s__UBA1711 sp002394185, 95.0, 81.2, 0.48; GCA_900314925.1, s__UBA1711 sp900314925, 95.0, 81.12, 0.48; GCA_900316515.1, s__UBA1711 sp900316515, …	97.32	11	N/A	N/A	k__Bacteria	(UID2569)	434	278	186	97.31	1.88	50	9.987242295	23.93738377	1.185973393	4.455859131	6.662156721	20.20770836	35.97940492	6.127294262	2.08684	6.032482393	4.825171148	12.05381164
114500.147	d__Bacteria;p__Proteobacteria;c__Gammaproteobacteria;o__Enterobacterales;f__Succinivibrionaceae;g__Succinivibrio;s__Succinivibrio sp900317105	GCA_900317105.1	95	d__Bacteria;p__Proteobacteria;c__Gammaproteobacteria;o__Enterobacterales;f__Succinivibrionaceae;g__Succinivibrio;s__Succinivibrio sp900317105	98.87	0.86	GCA_900317105.1	d__Bacteria;p__Proteobacteria;c__Gammaproteobacteria;o__Enterobacterales;f__Succinivibrionaceae;g__Succinivibrio;s__Succinivibrio sp900317105	98.87	0.86	d__Bacteria;p__Proteobacteria;c__Gammaproteobacteria;o__Enterobacterales;f__Succinivibrionaceae;g__Succinivibrio;s__	ANI/Placement	topological placement and ANI have congruent species assignments	GCF_900114195.1, s__Succinivibrio dextrinosolvens_A, 95.0, 94.74, 0.78; GCF_900116345.1, s__Succinivibrio dextrinosolvens_B, 95.0, 88.82, 0.75; GCF_900167015.1, s__Succinivibrio dextrinosolvens, 95.0, 84.7, 0.72; GCA_900316175.1, s__Succinivibrio sp900316175, 95.0, 79.46, 0.26; GCA_900315395.1, s__Succinivibrio sp900315395, 95.0, 78.92, 0.24; GCA_002449335.1, s__Succinivibrio sp002449335, 95.0, 7…	92.3	11	N/A	N/A	c__Gammaproteobacteria	(UID4201)	1164	271	170	96.01	0.88	0	9.113347273	10.0922328	11.52272697	12.78673735	6.165764182	18.24145409	13.91941765	14.40300735	12.05971182	10.65821083	9.467481591	8.015154318
114497.162	d__Bacteria;p__Proteobacteria;c__Gammaproteobacteria;o__Enterobacterales;f__Succinivibrionaceae;g__Succinivibrio;s__Succinivibrio sp900317105	GCA_900317105.1	95	d__Bacteria;p__Proteobacteria;c__Gammaproteobacteria;o__Enterobacterales;f__Succinivibrionaceae;g__Succinivibrio;s__Succinivibrio sp900317105	98.8	0.85	GCA_900317105.1	d__Bacteria;p__Proteobacteria;c__Gammaproteobacteria;o__Enterobacterales;f__Succinivibrionaceae;g__Succinivibrio;s__Succinivibrio sp900317105	98.8	0.85	d__Bacteria;p__Proteobacteria;c__Gammaproteobacteria;o__Enterobacterales;f__Succinivibrionaceae;g__Succinivibrio;s__	ANI/Placement	topological placement and ANI have congruent species assignments	GCF_900114195.1, s__Succinivibrio dextrinosolvens_A, 95.0, 94.71, 0.79; GCF_900116345.1, s__Succinivibrio dextrinosolvens_B, 95.0, 88.82, 0.76; GCF_900167015.1, s__Succinivibrio dextrinosolvens, 95.0, 84.8, 0.71; GCA_900316175.1, s__Succinivibrio sp900316175, 95.0, 79.82, 0.25; GCA_900315395.1, s__Succinivibrio sp900315395, 95.0, 79.06, 0.24; GCA_000431835.1, s__Succinivibrio sp000431835, 95.0, 7…	97.84	11	N/A	N/A	c__Gammaproteobacteria	(UID4201)	1164	271	170	97.65	2.79	16.67	8.305858333	9.242619425	10.64532764	11.54799351	5.801353632	16.80556684	12.7743061	13.3854104	10.90552477	9.767268282	8.663955241	7.294115397
114503.45	d__Bacteria;p__Proteobacteria;c__Gammaproteobacteria;o__Enterobacterales;f__Succinivibrionaceae;g__Succinivibrio;s__Succinivibrio sp900317105	GCA_900317105.1	95	d__Bacteria;p__Proteobacteria;c__Gammaproteobacteria;o__Enterobacterales;f__Succinivibrionaceae;g__Succinivibrio;s__Succinivibrio sp900317105	98.84	0.81	GCA_900317105.1	d__Bacteria;p__Proteobacteria;c__Gammaproteobacteria;o__Enterobacterales;f__Succinivibrionaceae;g__Succinivibrio;s__Succinivibrio sp900317105	98.84	0.81	d__Bacteria;p__Proteobacteria;c__Gammaproteobacteria;o__Enterobacterales;f__Succinivibrionaceae;g__Succinivibrio;s__	ANI/Placement	topological placement and ANI have congruent species assignments	GCF_900114195.1, s__Succinivibrio dextrinosolvens_A, 95.0, 94.76, 0.82; GCF_900116345.1, s__Succinivibrio dextrinosolvens_B, 95.0, 88.7, 0.81; GCF_900167015.1, s__Succinivibrio dextrinosolvens, 95.0, 84.78, 0.7; GCA_900315395.1, s__Succinivibrio sp900315395, 95.0, 79.29, 0.22; GCA_900316175.1, s__Succinivibrio sp900316175, 95.0, 79.21, 0.24; GCA_000431835.1, s__Succinivibrio sp000431835, 95.0, 78…	88.06	11	N/A	N/A	c__Gammaproteobacteria	(UID4201)	1164	271	170	90.59	0.29	0	8.913720472	9.99671378	11.30839819	12.1855448	6.224387205	18.08053386	13.95402228	14.50904075	12.0739463	10.55836886	9.39757189	7.930141614
114506.93	d__Bacteria;p__Proteobacteria;c__Gammaproteobacteria;o__Enterobacterales;f__Succinivibrionaceae;g__Succinivibrio;s__Succinivibrio sp900317105	GCA_900317105.1	95	d__Bacteria;p__Proteobacteria;c__Gammaproteobacteria;o__Enterobacterales;f__Succinivibrionaceae;g__Succinivibrio;s__Succinivibrio sp900317105	98.87	0.83	GCA_900317105.1	d__Bacteria;p__Proteobacteria;c__Gammaproteobacteria;o__Enterobacterales;f__Succinivibrionaceae;g__Succinivibrio;s__Succinivibrio sp900317105	98.87	0.83	d__Bacteria;p__Proteobacteria;c__Gammaproteobacteria;o__Enterobacterales;f__Succinivibrionaceae;g__Succinivibrio;s__	ANI/Placement	topological placement and ANI have congruent species assignments	GCF_900114195.1, s__Succinivibrio dextrinosolvens_A, 95.0, 94.59, 0.84; GCF_900116345.1, s__Succinivibrio dextrinosolvens_B, 95.0, 88.79, 0.82; GCF_900167015.1, s__Succinivibrio dextrinosolvens, 95.0, 84.78, 0.71; GCA_900316175.1, s__Succinivibrio sp900316175, 95.0, 78.76, 0.23; GCA_000431835.1, s__Succinivibrio sp000431835, 95.0, 78.29, 0.22	91.29	11	N/A	N/A	c__Gammaproteobacteria	(UID4201)	1164	271	170	93.85	1.9	90.91	8.994400219	10.09686779	11.18608175	12.1937081	6.232856496	18.28263236	14.2009737	14.45488672	11.8514055	10.57698932	9.415563114	8.207932044
114504.106	d__Bacteria;p__Proteobacteria;c__Gammaproteobacteria;o__Enterobacterales;f__Succinivibrionaceae;g__Succinivibrio;s__Succinivibrio sp900317105	GCA_900317105.1	95	d__Bacteria;p__Proteobacteria;c__Gammaproteobacteria;o__Enterobacterales;f__Succinivibrionaceae;g__Succinivibrio;s__Succinivibrio sp900317105	98.73	0.83	GCA_900317105.1	d__Bacteria;p__Proteobacteria;c__Gammaproteobacteria;o__Enterobacterales;f__Succinivibrionaceae;g__Succinivibrio;s__Succinivibrio sp900317105	98.73	0.83	d__Bacteria;p__Proteobacteria;c__Gammaproteobacteria;o__Enterobacterales;f__Succinivibrionaceae;g__Succinivibrio;s__	ANI/Placement	topological placement and ANI have congruent species assignments	GCF_900114195.1, s__Succinivibrio dextrinosolvens_A, 95.0, 94.68, 0.82; GCF_900116345.1, s__Succinivibrio dextrinosolvens_B, 95.0, 88.63, 0.82; GCF_900167015.1, s__Succinivibrio dextrinosolvens, 95.0, 84.61, 0.69; GCA_900316175.1, s__Succinivibrio sp900316175, 95.0, 79.44, 0.26; GCA_900315395.1, s__Succinivibrio sp900315395, 95.0, 78.94, 0.22; GCA_002449335.1, s__Succinivibrio sp002449335, 95.0, …	88.45	11	N/A	N/A	c__Gammaproteobacteria	(UID4201)	1164	271	170	93.51	2.25	60	8.614704494	9.667283071	10.92001406	11.92910341	6.022209285	17.6773721	13.48377049	13.97659232	11.4405091	10.56125981	9.198523228	7.537532191
114505.48	d__Bacteria;p__Proteobacteria;c__Gammaproteobacteria;o__Enterobacterales;f__Succinivibrionaceae;g__Succinivibrio;s__Succinivibrio sp900317105	GCA_900317105.1	95	d__Bacteria;p__Proteobacteria;c__Gammaproteobacteria;o__Enterobacterales;f__Succinivibrionaceae;g__Succinivibrio;s__Succinivibrio sp900317105	98.77	0.84	GCA_900317105.1	d__Bacteria;p__Proteobacteria;c__Gammaproteobacteria;o__Enterobacterales;f__Succinivibrionaceae;g__Succinivibrio;s__Succinivibrio sp900317105	98.77	0.84	d__Bacteria;p__Proteobacteria;c__Gammaproteobacteria;o__Enterobacterales;f__Succinivibrionaceae;g__Succinivibrio;s__	ANI/Placement	topological placement and ANI have congruent species assignments	GCF_900114195.1, s__Succinivibrio dextrinosolvens_A, 95.0, 94.8, 0.83; GCF_900116345.1, s__Succinivibrio dextrinosolvens_B, 95.0, 88.74, 0.83; GCF_900167015.1, s__Succinivibrio dextrinosolvens, 95.0, 84.43, 0.71; GCA_900316175.1, s__Succinivibrio sp900316175, 95.0, 78.73, 0.23; GCA_000431835.1, s__Succinivibrio sp000431835, 95.0, 78.27, 0.21	84.58	11	N/A	N/A	c__Gammaproteobacteria	(UID4201)	1164	271	170	91.75	1.7	60	9.519189075	10.63273741	12.02794604	13.10050009	6.628987981	19.39149414	14.74483084	15.41472162	12.63221174	11.32385798	10.21962159	8.420004576
114496.118	d__Bacteria;p__Proteobacteria;c__Gammaproteobacteria;o__Enterobacterales;f__Succinivibrionaceae;g__Succinivibrio;s__Succinivibrio sp900317105	GCA_900317105.1	95	d__Bacteria;p__Proteobacteria;c__Gammaproteobacteria;o__Enterobacterales;f__Succinivibrionaceae;g__Succinivibrio;s__Succinivibrio sp900317105	98.83	0.82	GCA_900317105.1	d__Bacteria;p__Proteobacteria;c__Gammaproteobacteria;o__Enterobacterales;f__Succinivibrionaceae;g__Succinivibrio;s__Succinivibrio sp900317105	98.83	0.82	d__Bacteria;p__Proteobacteria;c__Gammaproteobacteria;o__Enterobacterales;f__Succinivibrionaceae;g__Succinivibrio;s__	ANI/Placement	topological placement and ANI have congruent species assignments	GCF_900114195.1, s__Succinivibrio dextrinosolvens_A, 95.0, 94.88, 0.83; GCF_900116345.1, s__Succinivibrio dextrinosolvens_B, 95.0, 88.94, 0.8; GCF_900167015.1, s__Succinivibrio dextrinosolvens, 95.0, 84.75, 0.71; GCA_900315395.1, s__Succinivibrio sp900315395, 95.0, 79.01, 0.23; GCA_900316175.1, s__Succinivibrio sp900316175, 95.0, 78.96, 0.27; GCA_000431835.1, s__Succinivibrio sp000431835, 95.0, 7…	95.12	11	N/A	N/A	c__Gammaproteobacteria	(UID4201)	1164	271	170	95.06	0.29	0	9.023998214	10.11121148	11.31420847	12.35440668	6.18013699	18.35254949	14.0864325	14.60475276	11.86852061	10.72235179	9.310595561	7.890379745
114498.118	d__Bacteria;p__Proteobacteria;c__Gammaproteobacteria;o__Enterobacterales;f__Succinivibrionaceae;g__Succinivibrio;s__Succinivibrio sp900317105	GCA_900317105.1	95	d__Bacteria;p__Proteobacteria;c__Gammaproteobacteria;o__Enterobacterales;f__Succinivibrionaceae;g__Succinivibrio;s__Succinivibrio sp900317105	98.92	0.86	GCA_900317105.1	d__Bacteria;p__Proteobacteria;c__Gammaproteobacteria;o__Enterobacterales;f__Succinivibrionaceae;g__Succinivibrio;s__Succinivibrio sp900317105	98.92	0.86	d__Bacteria;p__Proteobacteria;c__Gammaproteobacteria;o__Enterobacterales;f__Succinivibrionaceae;g__Succinivibrio;s__	ANI/Placement	topological placement and ANI have congruent species assignments	GCF_900114195.1, s__Succinivibrio dextrinosolvens_A, 95.0, 94.85, 0.78; GCF_900116345.1, s__Succinivibrio dextrinosolvens_B, 95.0, 88.75, 0.75; GCF_900167015.1, s__Succinivibrio dextrinosolvens, 95.0, 84.72, 0.73; GCA_900316175.1, s__Succinivibrio sp900316175, 95.0, 80.11, 0.28; GCA_900315395.1, s__Succinivibrio sp900315395, 95.0, 78.92, 0.25; GCA_002449335.1, s__Succinivibrio sp002449335, 95.0, …	88.73	11	N/A	N/A	c__Gammaproteobacteria	(UID4201)	1164	271	170	94.18	1.62	25	8.188737365	8.950342635	10.27893528	11.47027595	5.601688838	16.57486135	12.56712047	13.1791975	10.57877297	9.391329027	8.473938236	6.803585068
114502.154	d__Bacteria;p__Proteobacteria;c__Gammaproteobacteria;o__Enterobacterales;f__Succinivibrionaceae;g__Succinivibrio;s__Succinivibrio sp900317105	GCA_900317105.1	95	d__Bacteria;p__Proteobacteria;c__Gammaproteobacteria;o__Enterobacterales;f__Succinivibrionaceae;g__Succinivibrio;s__Succinivibrio sp900317105	98.91	0.87	GCA_900317105.1	d__Bacteria;p__Proteobacteria;c__Gammaproteobacteria;o__Enterobacterales;f__Succinivibrionaceae;g__Succinivibrio;s__Succinivibrio sp900317105	98.91	0.87	d__Bacteria;p__Proteobacteria;c__Gammaproteobacteria;o__Enterobacterales;f__Succinivibrionaceae;g__Succinivibrio;s__	ANI/Placement	topological placement and ANI have congruent species assignments	GCF_900114195.1, s__Succinivibrio dextrinosolvens_A, 95.0, 94.8, 0.77; GCF_900116345.1, s__Succinivibrio dextrinosolvens_B, 95.0, 88.9, 0.75; GCF_900167015.1, s__Succinivibrio dextrinosolvens, 95.0, 84.73, 0.74; GCA_900316175.1, s__Succinivibrio sp900316175, 95.0, 79.61, 0.27; GCA_900315395.1, s__Succinivibrio sp900315395, 95.0, 79.14, 0.25; GCA_000431835.1, s__Succinivibrio sp000431835, 95.0, 78…	97.62	11	N/A	N/A	c__Gammaproteobacteria	(UID4201)	1164	271	170	97.65	1.47	0	8.668456788	9.478077197	11.080655	12.38361864	5.894675167	17.58207144	13.10998432	14.03691235	11.39567386	10.27025606	9.056014621	7.368630985
114505.76	d__Bacteria;p__Proteobacteria;c__Gammaproteobacteria;o__Enterobacterales;f__Succinivibrionaceae;g__Succinivibrio;s__Succinivibrio sp900316175	GCA_900316175.1	95	d__Bacteria;p__Proteobacteria;c__Gammaproteobacteria;o__Enterobacterales;f__Succinivibrionaceae;g__Succinivibrio;s__Succinivibrio sp900316175	98.83	0.85	GCA_900316175.1	d__Bacteria;p__Proteobacteria;c__Gammaproteobacteria;o__Enterobacterales;f__Succinivibrionaceae;g__Succinivibrio;s__Succinivibrio sp900316175	98.83	0.85	d__Bacteria;p__Proteobacteria;c__Gammaproteobacteria;o__Enterobacterales;f__Succinivibrionaceae;g__Succinivibrio;s__	ANI/Placement	topological placement and ANI have congruent species assignments	GCA_900317105.1, s__Succinivibrio sp900317105, 95.0, 80.39, 0.25; GCF_900114195.1, s__Succinivibrio dextrinosolvens_A, 95.0, 80.12, 0.26; GCA_900315395.1, s__Succinivibrio sp900315395, 95.0, 79.62, 0.3; GCF_900116345.1, s__Succinivibrio dextrinosolvens_B, 95.0, 79.62, 0.28; GCA_002449335.1, s__Succinivibrio sp002449335, 95.0, 79.35, 0.29; GCF_900167015.1, s__Succinivibrio dextrinosolvens, 95.0, 7…	98.95	11	N/A	N/A	c__Gammaproteobacteria	(UID4201)	1164	271	170	99.38	0.88	0	15.99010849	10.60254227	27.19636807	39.69116975	5.632217563	18.61147193	7.671609328	20.04144034	22.87935546	17.70055076	23.02668395	12.91178076
114501.18	d__Bacteria;p__Proteobacteria;c__Gammaproteobacteria;o__Enterobacterales;f__Succinivibrionaceae;g__Succinivibrio;s__Succinivibrio sp900316175	GCA_900316175.1	95	d__Bacteria;p__Proteobacteria;c__Gammaproteobacteria;o__Enterobacterales;f__Succinivibrionaceae;g__Succinivibrio;s__Succinivibrio sp900316175	98.67	0.87	GCA_900316175.1	d__Bacteria;p__Proteobacteria;c__Gammaproteobacteria;o__Enterobacterales;f__Succinivibrionaceae;g__Succinivibrio;s__Succinivibrio sp900316175	98.67	0.87	d__Bacteria;p__Proteobacteria;c__Gammaproteobacteria;o__Enterobacterales;f__Succinivibrionaceae;g__Succinivibrio;s__	ANI/Placement	topological placement and ANI have congruent species assignments	GCA_900315395.1, s__Succinivibrio sp900315395, 95.0, 79.53, 0.32; GCA_002449335.1, s__Succinivibrio sp002449335, 95.0, 78.89, 0.33; GCF_900167015.1, s__Succinivibrio dextrinosolvens, 95.0, 78.8, 0.17; GCA_000431835.1, s__Succinivibrio sp000431835, 95.0, 78.75, 0.32	84.25	11	N/A	N/A	c__Gammaproteobacteria	(UID4201)	1164	271	170	91.97	2.84	37.5	16.46889577	10.8990748	28.30837838	40.89865772	5.939736698	19.35576371	8.080043515	20.66558895	23.79606005	18.11524268	23.9138524	13.01532672
114501.18	d__Bacteria;p__Proteobacteria;c__Gammaproteobacteria;o__Enterobacterales;f__Succinivibrionaceae;g__Succinivibrio;s__Succinivibrio sp900316175	GCA_900316175.1	95	d__Bacteria;p__Proteobacteria;c__Gammaproteobacteria;o__Enterobacterales;f__Succinivibrionaceae;g__Succinivibrio;s__Succinivibrio sp900316175	98.67	0.87	GCA_900316175.1	d__Bacteria;p__Proteobacteria;c__Gammaproteobacteria;o__Enterobacterales;f__Succinivibrionaceae;g__Succinivibrio;s__Succinivibrio sp900316175	98.67	0.87	d__Bacteria;p__Proteobacteria;c__Gammaproteobacteria;o__Enterobacterales;f__Succinivibrionaceae;g__Succinivibrio;s__	ANI/Placement	topological placement and ANI have congruent species assignments	GCA_900315395.1, s__Succinivibrio sp900315395, 95.0, 79.53, 0.32; GCA_002449335.1, s__Succinivibrio sp002449335, 95.0, 78.89, 0.33; GCF_900167015.1, s__Succinivibrio dextrinosolvens, 95.0, 78.8, 0.17; GCA_000431835.1, s__Succinivibrio sp000431835, 95.0, 78.75, 0.32	84.25	11	N/A	N/A	root	(UID1)	5656	56	24	0	0	0	16.46889577	10.8990748	28.30837838	40.89865772	5.939736698	19.35576371	8.080043515	20.66558895	23.79606005	18.11524268	23.9138524	13.01532672
114504.146	d__Bacteria;p__Proteobacteria;c__Gammaproteobacteria;o__Enterobacterales;f__Succinivibrionaceae;g__Succinivibrio;s__Succinivibrio sp900316175	GCA_900316175.1	95	d__Bacteria;p__Proteobacteria;c__Gammaproteobacteria;o__Enterobacterales;f__Succinivibrionaceae;g__Succinivibrio;s__Succinivibrio sp900316175	98.94	0.83	GCA_900316175.1	d__Bacteria;p__Proteobacteria;c__Gammaproteobacteria;o__Enterobacterales;f__Succinivibrionaceae;g__Succinivibrio;s__Succinivibrio sp900316175	98.94	0.83	d__Bacteria;p__Proteobacteria;c__Gammaproteobacteria;o__Enterobacterales;f__Succinivibrionaceae;g__Succinivibrio;s__	ANI/Placement	topological placement and ANI have congruent species assignments	GCF_900114195.1, s__Succinivibrio dextrinosolvens_A, 95.0, 80.12, 0.24; GCA_900315395.1, s__Succinivibrio sp900315395, 95.0, 79.7, 0.29; GCF_900116345.1, s__Succinivibrio dextrinosolvens_B, 95.0, 79.61, 0.28; GCF_900167015.1, s__Succinivibrio dextrinosolvens, 95.0, 79.42, 0.27; GCA_900317105.1, s__Succinivibrio sp900317105, 95.0, 79.31, 0.24; GCA_002449335.1, s__Succinivibrio sp002449335, 95.0, 7…	98.73	11	N/A	N/A	k__Bacteria	(UID203)	5449	102	58	100	5.59	80	16.8842942	11.36665035	28.70147972	41.93544336	6.099176315	20.2426086	8.40131028	21.40981832	24.39393399	18.81205105	24.50808315	13.4051452
114497.87	d__Bacteria;p__Proteobacteria;c__Gammaproteobacteria;o__Enterobacterales;f__Succinivibrionaceae;g__Succinivibrio;s__Succinivibrio sp900316175	GCA_900316175.1	95	d__Bacteria;p__Proteobacteria;c__Gammaproteobacteria;o__Enterobacterales;f__Succinivibrionaceae;g__Succinivibrio;s__Succinivibrio sp900316175	98.98	0.83	GCA_900316175.1	d__Bacteria;p__Proteobacteria;c__Gammaproteobacteria;o__Enterobacterales;f__Succinivibrionaceae;g__Succinivibrio;s__Succinivibrio sp900316175	98.98	0.83	d__Bacteria;p__Proteobacteria;c__Gammaproteobacteria;o__Enterobacterales;f__Succinivibrionaceae;g__Succinivibrio;s__	ANI/Placement	topological placement and ANI have congruent species assignments	GCA_900317105.1, s__Succinivibrio sp900317105, 95.0, 80.51, 0.25; GCF_900114195.1, s__Succinivibrio dextrinosolvens_A, 95.0, 80.19, 0.26; GCA_900315395.1, s__Succinivibrio sp900315395, 95.0, 79.45, 0.27; GCF_900116345.1, s__Succinivibrio dextrinosolvens_B, 95.0, 79.38, 0.27; GCA_002449335.1, s__Succinivibrio sp002449335, 95.0, 79.06, 0.28; GCF_900167015.1, s__Succinivibrio dextrinosolvens, 95.0, …	85.67	11	N/A	N/A	c__Gammaproteobacteria	(UID4201)	1164	271	170	97.61	0.29	0	15.74980949	10.54600653	26.87160169	39.10797203	5.661522542	18.74700195	7.752197966	19.88302881	22.88908441	17.18888136	22.87332627	12.58945653
114495.247	d__Bacteria;p__Proteobacteria;c__Gammaproteobacteria;o__Enterobacterales;f__Succinivibrionaceae;g__Succinivibrio;s__Succinivibrio sp900316175	GCA_900316175.1	95	d__Bacteria;p__Proteobacteria;c__Gammaproteobacteria;o__Enterobacterales;f__Succinivibrionaceae;g__Succinivibrio;s__Succinivibrio sp900316175	98.94	0.82	GCA_900316175.1	d__Bacteria;p__Proteobacteria;c__Gammaproteobacteria;o__Enterobacterales;f__Succinivibrionaceae;g__Succinivibrio;s__Succinivibrio sp900316175	98.94	0.82	d__Bacteria;p__Proteobacteria;c__Gammaproteobacteria;o__Enterobacterales;f__Succinivibrionaceae;g__Succinivibrio;s__	ANI/Placement	topological placement and ANI have congruent species assignments	GCA_900317105.1, s__Succinivibrio sp900317105, 95.0, 79.72, 0.26; GCA_900315395.1, s__Succinivibrio sp900315395, 95.0, 79.58, 0.31; GCF_900116345.1, s__Succinivibrio dextrinosolvens_B, 95.0, 79.49, 0.29; GCA_002449335.1, s__Succinivibrio sp002449335, 95.0, 79.46, 0.3; GCF_900114195.1, s__Succinivibrio dextrinosolvens_A, 95.0, 79.4, 0.26; GCF_900167015.1, s__Succinivibrio dextrinosolvens, 95.0, 79…	96.55	11	N/A	N/A	c__Gammaproteobacteria	(UID4201)	1164	271	170	96.83	0.29	0	16.92064529	11.13191375	29.04380662	42.11201985	6.064066985	19.85833456	8.233736176	21.43196618	24.70270809	18.56115162	24.62583897	13.5534489
114506.73	d__Bacteria;p__Proteobacteria;c__Gammaproteobacteria;o__Enterobacterales;f__Succinivibrionaceae;g__Succinivibrio;s__Succinivibrio sp900316175	GCA_900316175.1	95	d__Bacteria;p__Proteobacteria;c__Gammaproteobacteria;o__Enterobacterales;f__Succinivibrionaceae;g__Succinivibrio;s__Succinivibrio sp900316175	98.93	0.79	GCA_900316175.1	d__Bacteria;p__Proteobacteria;c__Gammaproteobacteria;o__Enterobacterales;f__Succinivibrionaceae;g__Succinivibrio;s__Succinivibrio sp900316175	98.93	0.79	d__Bacteria;p__Proteobacteria;c__Gammaproteobacteria;o__Enterobacterales;f__Succinivibrionaceae;g__Succinivibrio;s__	ANI/Placement	topological placement and ANI have congruent species assignments	GCA_900315395.1, s__Succinivibrio sp900315395, 95.0, 79.51, 0.3; GCA_002449335.1, s__Succinivibrio sp002449335, 95.0, 79.29, 0.3; GCF_900116345.1, s__Succinivibrio dextrinosolvens_B, 95.0, 79.19, 0.27; GCA_900317105.1, s__Succinivibrio sp900317105, 95.0, 78.96, 0.25; GCF_900167015.1, s__Succinivibrio dextrinosolvens, 95.0, 78.93, 0.27; GCA_000431835.1, s__Succinivibrio sp000431835, 95.0, 78.86, 0…	93.45	11	N/A	N/A	c__Gammaproteobacteria	(UID4201)	1164	271	170	97.69	0.69	66.67	16.51518763	10.93510289	28.03814242	40.88313507	5.889203398	19.43154137	7.969109953	20.72948934	24.00024531	18.13254445	23.90701564	13.11533938
114500.235	d__Bacteria;p__Proteobacteria;c__Gammaproteobacteria;o__Enterobacterales;f__Succinivibrionaceae;g__Succinivibrio;s__Succinivibrio sp900316175	GCA_900316175.1	95	d__Bacteria;p__Proteobacteria;c__Gammaproteobacteria;o__Enterobacterales;f__Succinivibrionaceae;g__Succinivibrio;s__Succinivibrio sp900316175	98.96	0.8	GCA_900316175.1	d__Bacteria;p__Proteobacteria;c__Gammaproteobacteria;o__Enterobacterales;f__Succinivibrionaceae;g__Succinivibrio;s__Succinivibrio sp900316175	98.96	0.8	d__Bacteria;p__Proteobacteria;c__Gammaproteobacteria;o__Enterobacterales;f__Succinivibrionaceae;g__Succinivibrio;s__	ANI/Placement	topological placement and ANI have congruent species assignments	GCA_900315395.1, s__Succinivibrio sp900315395, 95.0, 80.03, 0.31; GCF_900114195.1, s__Succinivibrio dextrinosolvens_A, 95.0, 79.75, 0.28; GCA_900317105.1, s__Succinivibrio sp900317105, 95.0, 79.59, 0.27; GCF_900116345.1, s__Succinivibrio dextrinosolvens_B, 95.0, 79.54, 0.29; GCA_002449335.1, s__Succinivibrio sp002449335, 95.0, 79.48, 0.31; GCF_900167015.1, s__Succinivibrio dextrinosolvens, 95.0, …	92.68	11	N/A	N/A	c__Gammaproteobacteria	(UID4201)	1164	271	170	92.88	0.29	0	14.96485258	10.00941208	25.58554083	37.10663917	5.326431667	17.71720075	7.27082925	18.95332825	21.75575192	16.36266167	21.88787875	11.98044958
114496.54	d__Bacteria;p__Proteobacteria;c__Gammaproteobacteria;o__Enterobacterales;f__Succinivibrionaceae;g__Succinivibrio;s__Succinivibrio sp900316175	GCA_900316175.1	95	d__Bacteria;p__Proteobacteria;c__Gammaproteobacteria;o__Enterobacterales;f__Succinivibrionaceae;g__Succinivibrio;s__Succinivibrio sp900316175	98.78	0.82	GCA_900316175.1	d__Bacteria;p__Proteobacteria;c__Gammaproteobacteria;o__Enterobacterales;f__Succinivibrionaceae;g__Succinivibrio;s__Succinivibrio sp900316175	98.78	0.82	d__Bacteria;p__Proteobacteria;c__Gammaproteobacteria;o__Enterobacterales;f__Succinivibrionaceae;g__Succinivibrio;s__	ANI/Placement	topological placement and ANI have congruent species assignments	GCA_900317105.1, s__Succinivibrio sp900317105, 95.0, 79.78, 0.26; GCF_900114195.1, s__Succinivibrio dextrinosolvens_A, 95.0, 79.71, 0.26; GCF_900116345.1, s__Succinivibrio dextrinosolvens_B, 95.0, 79.54, 0.27; GCA_900315395.1, s__Succinivibrio sp900315395, 95.0, 79.5, 0.3; GCF_900167015.1, s__Succinivibrio dextrinosolvens, 95.0, 79.23, 0.27; GCA_002449335.1, s__Succinivibrio sp002449335, 95.0, 79…	95.3	11	N/A	N/A	c__Gammaproteobacteria	(UID4201)	1164	271	170	97.61	2.09	40	15.8524706	10.53476945	26.88537124	39.44130415	5.688686636	18.72810217	7.691140599	20.18739028	22.84391032	17.31137438	23.06007369	12.72764576
114498.171	d__Bacteria;p__Proteobacteria;c__Gammaproteobacteria;o__Enterobacterales;f__Succinivibrionaceae;g__Succinivibrio;s__Succinivibrio sp900316175	GCA_900316175.1	95	d__Bacteria;p__Proteobacteria;c__Gammaproteobacteria;o__Enterobacterales;f__Succinivibrionaceae;g__Succinivibrio;s__Succinivibrio sp900316175	99.01	0.82	GCA_900316175.1	d__Bacteria;p__Proteobacteria;c__Gammaproteobacteria;o__Enterobacterales;f__Succinivibrionaceae;g__Succinivibrio;s__Succinivibrio sp900316175	99.01	0.82	d__Bacteria;p__Proteobacteria;c__Gammaproteobacteria;o__Enterobacterales;f__Succinivibrionaceae;g__Succinivibrio;s__	ANI/Placement	topological placement and ANI have congruent species assignments	GCA_900317105.1, s__Succinivibrio sp900317105, 95.0, 81.09, 0.27; GCF_900114195.1, s__Succinivibrio dextrinosolvens_A, 95.0, 80.59, 0.26; GCF_900116345.1, s__Succinivibrio dextrinosolvens_B, 95.0, 80.31, 0.28; GCA_900315395.1, s__Succinivibrio sp900315395, 95.0, 79.56, 0.29; GCF_900167015.1, s__Succinivibrio dextrinosolvens, 95.0, 79.55, 0.26; GCA_002449335.1, s__Succinivibrio sp002449335, 95.0, …	98.1	11	N/A	N/A	c__Gammaproteobacteria	(UID4201)	1164	271	170	98.79	3.82	25	15.998127	10.59349231	26.83928154	39.09237692	5.675882769	18.82116562	7.739012923	19.73871338	23.13406769	17.34705169	23.13707392	12.72937108
114506.8	d__Bacteria;p__Proteobacteria;c__Gammaproteobacteria;o__Enterobacterales;f__Succinivibrionaceae;g__UBA2804;s__UBA2804 sp900319705	GCA_900319705.1	95	d__Bacteria;p__Proteobacteria;c__Gammaproteobacteria;o__Enterobacterales;f__Succinivibrionaceae;g__UBA2804;s__UBA2804 sp900319705	98.91	0.86	GCA_900319705.1	d__Bacteria;p__Proteobacteria;c__Gammaproteobacteria;o__Enterobacterales;f__Succinivibrionaceae;g__UBA2804;s__UBA2804 sp900319705	98.91	0.86	d__Bacteria;p__Proteobacteria;c__Gammaproteobacteria;o__Enterobacterales;f__Succinivibrionaceae;g__;s__	ANI/Placement	topological placement and ANI have congruent species assignments	N/A	93.55	11	N/A	N/A	c__Gammaproteobacteria	(UID4201)	1164	275	174	94.35	0.67	66.67	11.99858442	5.730958643	8.200995781	5.0765281	7.134657587	12.99992342	3.724761903	6.19163661	12.74429851	5.357055238	4.154927089	12.22403193
114506.8	d__Bacteria;p__Proteobacteria;c__Gammaproteobacteria;o__Enterobacterales;f__Succinivibrionaceae;g__UBA2804;s__UBA2804 sp900319705	GCA_900319705.1	95	d__Bacteria;p__Proteobacteria;c__Gammaproteobacteria;o__Enterobacterales;f__Succinivibrionaceae;g__UBA2804;s__UBA2804 sp900319705	98.91	0.86	GCA_900319705.1	d__Bacteria;p__Proteobacteria;c__Gammaproteobacteria;o__Enterobacterales;f__Succinivibrionaceae;g__UBA2804;s__UBA2804 sp900319705	98.91	0.86	d__Bacteria;p__Proteobacteria;c__Gammaproteobacteria;o__Enterobacterales;f__Succinivibrionaceae;g__;s__	ANI/Placement	topological placement and ANI have congruent species assignments	N/A	93.55	11	N/A	N/A	k__Bacteria	(UID203)	5449	103	57	15.42	0.88	0	11.99858442	5.730958643	8.200995781	5.0765281	7.134657587	12.99992342	3.724761903	6.19163661	12.74429851	5.357055238	4.154927089	12.22403193
114495.5	d__Bacteria;p__Proteobacteria;c__Gammaproteobacteria;o__Enterobacterales;f__Succinivibrionaceae;g__UBA2804;s__UBA2804 sp900319705	GCA_900319705.1	95	d__Bacteria;p__Proteobacteria;c__Gammaproteobacteria;o__Enterobacterales;f__Succinivibrionaceae;g__UBA2804;s__UBA2804 sp900319705	99.06	0.83	GCA_900319705.1	d__Bacteria;p__Proteobacteria;c__Gammaproteobacteria;o__Enterobacterales;f__Succinivibrionaceae;g__UBA2804;s__UBA2804 sp900319705	99.06	0.83	d__Bacteria;p__Proteobacteria;c__Gammaproteobacteria;o__Enterobacterales;f__Succinivibrionaceae;g__;s__	ANI/Placement	topological placement and ANI have congruent species assignments	N/A	92.38	11	N/A	N/A	c__Gammaproteobacteria	(UID4201)	1164	271	170	96.57	3.24	16.67	10.97889152	5.474849679	7.360964979	4.78467781	6.940642827	12.12143565	3.367533505	5.857943772	11.76285278	4.946270502	3.764377833	11.43299911
114495.5	d__Bacteria;p__Proteobacteria;c__Gammaproteobacteria;o__Enterobacterales;f__Succinivibrionaceae;g__UBA2804;s__UBA2804 sp900319705	GCA_900319705.1	95	d__Bacteria;p__Proteobacteria;c__Gammaproteobacteria;o__Enterobacterales;f__Succinivibrionaceae;g__UBA2804;s__UBA2804 sp900319705	99.06	0.83	GCA_900319705.1	d__Bacteria;p__Proteobacteria;c__Gammaproteobacteria;o__Enterobacterales;f__Succinivibrionaceae;g__UBA2804;s__UBA2804 sp900319705	99.06	0.83	d__Bacteria;p__Proteobacteria;c__Gammaproteobacteria;o__Enterobacterales;f__Succinivibrionaceae;g__;s__	ANI/Placement	topological placement and ANI have congruent species assignments	N/A	92.38	11	N/A	N/A	c__Gammaproteobacteria	(UID4201)	1164	275	174	91.95	1.15	50	10.97889152	5.474849679	7.360964979	4.78467781	6.940642827	12.12143565	3.367533505	5.857943772	11.76285278	4.946270502	3.764377833	11.43299911
114502.211	d__Bacteria;p__UBP6;c__UBA1177;o__UBA1177;f__UBA1177;g__UBA1177;s__UBA1177 sp002309575	GCA_002309575.1	95	d__Bacteria;p__UBP6;c__UBA1177;o__UBA1177;f__UBA1177;g__UBA1177;s__UBA1177 sp002309575	97.84	0.85	GCA_002309575.1	d__Bacteria;p__UBP6;c__UBA1177;o__UBA1177;f__UBA1177;g__UBA1177;s__UBA1177 sp002309575	97.84	0.85	d__Bacteria;p__UBP6;c__UBA1177;o__UBA1177;f__UBA1177;g__UBA1177;s__	ANI/Placement	topological placement and ANI have congruent species assignments	GCA_002310035.1, s__UBA1177 sp002310035, 95.0, 81.99, 0.28; GCA_002310995.1, s__UBA1177 sp002310995, 95.0, 80.89, 0.29	89.88	11	N/A	N/A	k__Bacteria	(UID3187)	2258	190	119	92.38	3.36	0	3.006625591	3.014672992	1.677895898	1.091133646	3.697297787	7.24465315	0.993853723	9.747625197	7.57833063	1.705242276	0.493881167	4.845211654
114495.155	d__Bacteria;p__Firmicutes_A;c__Clostridia;o__Oscillospirales;f__Ruminococcaceae;g__UBA3855;s__	N/A	N/A	N/A	N/A	N/A	GCA_900316885.1	d__Bacteria;p__Firmicutes_A;c__Clostridia;o__Oscillospirales;f__Ruminococcaceae;g__UBA3855;s__UBA3855 sp900316885	80.45	0.45	d__Bacteria;p__Firmicutes_A;c__Clostridia;o__Oscillospirales;f__Ruminococcaceae;g__UBA3855;s__	Placement	taxonomic classification fully defined by topology	N/A	82.92	11	0.974971484	N/A	o__Clostridiales	(UID1212)	172	263	149	91.19	1.7	40	5.575823052	3.219323759	1.667066952	3.161844518	3.461998783	3.115492257	2.62927405	1.122669059	6.957349056	3.745030104	2.094059215	2.197784752
114500.14	d__Bacteria;p__Firmicutes_A;c__Clostridia;o__Oscillospirales;f__Oscillospiraceae;g__UBA1777;s__	N/A	N/A	N/A	N/A	N/A	GCA_900319275.1	d__Bacteria;p__Firmicutes_A;c__Clostridia;o__Oscillospirales;f__Oscillospiraceae;g__UBA1777;s__UBA1777 sp900319275	85.7	0.62	d__Bacteria;p__Firmicutes_A;c__Clostridia;o__Oscillospirales;f__Oscillospiraceae;g__UBA1777;s__	Placement	taxonomic classification fully defined by topology	N/A	50.93	11	0.993634041	N/A	o__Lactobacillales	(UID355)	490	336	184	97.96	3.9	71.43	6.317136133	3.32397504	4.182099979	7.048765975	2.326081813	4.925691141	10.51124709	4.733122596	8.564782377	7.12031136	5.607438157	1.666622506
114500.14	d__Bacteria;p__Firmicutes_A;c__Clostridia;o__Oscillospirales;f__Oscillospiraceae;g__UBA1777;s__	N/A	N/A	N/A	N/A	N/A	GCA_900319275.1	d__Bacteria;p__Firmicutes_A;c__Clostridia;o__Oscillospirales;f__Oscillospiraceae;g__UBA1777;s__UBA1777 sp900319275	85.7	0.62	d__Bacteria;p__Firmicutes_A;c__Clostridia;o__Oscillospirales;f__Oscillospiraceae;g__UBA1777;s__	Placement	taxonomic classification fully defined by topology	N/A	50.93	11	0.993634041	N/A	o__Clostridiales	(UID1212)	172	263	149	43.79	3.36	0	6.317136133	3.32397504	4.182099979	7.048765975	2.326081813	4.925691141	10.51124709	4.733122596	8.564782377	7.12031136	5.607438157	1.666622506
114506.23	d__Bacteria;p__Firmicutes_A;c__Clostridia;o__Oscillospirales;f__CAG-272;g__Firm-07;s__	N/A	N/A	N/A	N/A	N/A	N/A	N/A	N/A	N/A	d__Bacteria;p__Firmicutes_A;c__Clostridia;o__Oscillospirales;f__CAG-272;g__Firm-07;s__	Placement	taxonomic classification fully defined by topology	N/A	92.96	11	0.907080569	N/A	o__Clostridiales	(UID1212)	172	263	149	93.4	0	0	0.176433915	0.103031004	7.60119	6.523547692	0.249628496	3.606788077	6.004048462	1.046477423	29.04583462	23.76082692	24.2664	28.30927692
114503.77	d__Bacteria;p__Firmicutes_A;c__Clostridia;o__Oscillospirales;f__CAG-272;g__Firm-07;s__	N/A	N/A	N/A	N/A	N/A	N/A	N/A	N/A	N/A	d__Bacteria;p__Firmicutes_A;c__Clostridia;o__Oscillospirales;f__CAG-272;g__Firm-07;s__	Placement	taxonomic classification fully defined by topology	N/A	94.11	11	0.906664933	N/A	o__Clostridiales	(UID1212)	172	263	149	93.4	2.82	100	0.119290489	0.072275959	6.828482778	5.933483611	0.197635219	3.283668333	5.227191111	0.90864875	26.21701389	21.12616111	22.0909	25.61550556
114504.122	d__Bacteria;p__Firmicutes_A;c__Clostridia;o__Oscillospirales;f__CAG-272;g__Firm-07;s__	N/A	N/A	N/A	N/A	N/A	N/A	N/A	N/A	N/A	d__Bacteria;p__Firmicutes_A;c__Clostridia;o__Oscillospirales;f__CAG-272;g__Firm-07;s__	Placement	taxonomic classification fully defined by topology	N/A	95.77	11	0.906402326	N/A	o__Clostridiales	(UID1212)	172	263	149	93.74	0.67	100	0.109270388	0.09762164	6.8946476	5.9222532	0.182838418	3.2790368	5.544625	0.82777196	26.42754	21.390364	22.28384	26.112952
114505.126	d__Bacteria;p__Firmicutes_A;c__Clostridia;o__Oscillospirales;f__CAG-272;g__Firm-07;s__	N/A	N/A	N/A	N/A	N/A	N/A	N/A	N/A	N/A	d__Bacteria;p__Firmicutes_A;c__Clostridia;o__Oscillospirales;f__CAG-272;g__Firm-07;s__	Placement	taxonomic classification fully defined by topology	N/A	94.94	11	0.906357947	N/A	o__Clostridiales	(UID1212)	172	263	149	94.41	0	0	0.11759192	0.092483571	6.859831707	5.949060976	0.211824156	3.233814878	5.474633171	0.887684951	26.66694878	20.92383902	21.94696341	25.60496341
114495.26	d__Bacteria;p__Firmicutes_A;c__Clostridia;o__Oscillospirales;f__CAG-272;g__;s__	N/A	N/A	N/A	N/A	N/A	N/A	N/A	N/A	N/A	d__Bacteria;p__Firmicutes_A;c__Clostridia;o__Oscillospirales;f__CAG-272;g__;s__	Placement	taxonomic classification fully defined by topology	N/A	26.15	11	0.785483586	N/A	k__Bacteria	(UID2569)	434	278	186	93.03	2.03	25	3.695106985	1.119373962	1.911853702	1.034734376	0.974038806	0.928025066	2.03775986	1.622517842	1.831601967	1.025174314	0.945135839	1.595903277
114495.26	d__Bacteria;p__Firmicutes_A;c__Clostridia;o__Oscillospirales;f__CAG-272;g__;s__	N/A	N/A	N/A	N/A	N/A	N/A	N/A	N/A	N/A	d__Bacteria;p__Firmicutes_A;c__Clostridia;o__Oscillospirales;f__CAG-272;g__;s__	Placement	taxonomic classification fully defined by topology	N/A	26.15	11	0.785483586	N/A	k__Bacteria	(UID203)	5449	103	57	36.63	4.39	0	3.695106985	1.119373962	1.911853702	1.034734376	0.974038806	0.928025066	2.03775986	1.622517842	1.831601967	1.025174314	0.945135839	1.595903277
114502.213	d__Bacteria;p__Firmicutes_A;c__Clostridia;o__Christensenellales;f__CAG-74;g__RUG563;s__	N/A	N/A	N/A	N/A	N/A	GCA_900320085.1	d__Bacteria;p__Firmicutes_A;c__Clostridia;o__Christensenellales;f__CAG-74;g__RUG563;s__RUG563 sp900320085	82.23	0.52	d__Bacteria;p__Firmicutes_A;c__Clostridia;o__Christensenellales;f__CAG-74;g__;s__	Placement	taxonomic novelty determined using RED	N/A	92.56	11	0.94997112	N/A	c__Clostridia	(UID1118)	387	223	124	93.48	2.15	80	8.419005337	7.988460506	6.670176404	7.294182865	8.927823708	8.795647247	9.66032191	12.33559584	5.949423427	4.988715112	4.248173876	5.763353876
114495.8	d__Bacteria;p__Firmicutes_A;c__Clostridia;o__Christensenellales;f__CAG-74;g__RUG563;s__	N/A	N/A	N/A	N/A	N/A	GCA_900320085.1	d__Bacteria;p__Firmicutes_A;c__Clostridia;o__Christensenellales;f__CAG-74;g__RUG563;s__RUG563 sp900320085	81.75	0.47	d__Bacteria;p__Firmicutes_A;c__Clostridia;o__Christensenellales;f__CAG-74;g__;s__	Placement	taxonomic novelty determined using RED	N/A	79.19	11	0.949410973	N/A	o__Clostridiales	(UID1212)	172	263	149	91.37	0.34	0	8.29712108	7.753928061	6.552454238	7.09364277	8.683944211	8.624876537	9.328342105	11.95873576	5.928390886	4.891893407	4.150549019	5.731712825
114495.8	d__Bacteria;p__Firmicutes_A;c__Clostridia;o__Christensenellales;f__CAG-74;g__RUG563;s__	N/A	N/A	N/A	N/A	N/A	GCA_900320085.1	d__Bacteria;p__Firmicutes_A;c__Clostridia;o__Christensenellales;f__CAG-74;g__RUG563;s__RUG563 sp900320085	81.75	0.47	d__Bacteria;p__Firmicutes_A;c__Clostridia;o__Christensenellales;f__CAG-74;g__;s__	Placement	taxonomic novelty determined using RED	N/A	79.19	11	0.949410973	N/A	c__Clostridia	(UID1118)	387	223	124	84.64	0.37	80	8.29712108	7.753928061	6.552454238	7.09364277	8.683944211	8.624876537	9.328342105	11.95873576	5.928390886	4.891893407	4.150549019	5.731712825
114501.131	d__Bacteria;p__Firmicutes_A;c__Clostridia;o__4C28d-15;f__UBA1242;g__UBA4626;s__	N/A	N/A	N/A	N/A	N/A	N/A	N/A	N/A	N/A	d__Bacteria;p__Firmicutes_A;c__Clostridia;o__4C28d-15;f__UBA1242;g__;s__	Placement	taxonomic novelty determined using RED	N/A	84.09	11	0.937628125	N/A	k__Bacteria	(UID2329)	174	149	89	90.9	1.17	100	0.549370632	0.592658158	2.692552632	0.919167947	0.506712558	2.063044737	15.34132105	0.913254105	6.304925789	0.155592974	1.070838368	0.808419526
114500.227	d__Bacteria;p__Firmicutes_A;c__Clostridia;o__4C28d-15;f__DTU072;g__CAG-1782;s__	N/A	N/A	N/A	N/A	N/A	N/A	N/A	N/A	N/A	d__Bacteria;p__Firmicutes_A;c__Clostridia;o__4C28d-15;f__DTU072;g__CAG-1782;s__	Placement	taxonomic classification fully defined by topology	N/A	94.35	11	0.91014177	N/A	c__Clostridia	(UID1118)	387	223	124	92.34	0	0	1.901331611	0.121754786	0.662225472	0.077227394	0.208087058	22.76968611	0.089205719	2.960566111	0.736509806	0.158734543	0.042874755	29.78724444
114505.44	d__Bacteria;p__Firmicutes_A;c__Clostridia;o__Lachnospirales;f__Lachnospiraceae;g__UBA2856;s__	N/A	N/A	N/A	N/A	N/A	GCA_900319065.1	d__Bacteria;p__Firmicutes_A;c__Clostridia;o__Lachnospirales;f__Lachnospiraceae;g__UBA2856;s__UBA2856 sp900319065	94.41	0.73	d__Bacteria;p__Firmicutes_A;c__Clostridia;o__Lachnospirales;f__Lachnospiraceae;g__UBA2856;s__	Placement	taxonomic classification fully defined by topology	GCA_002482005.1, s__UBA2856 sp002482005, 95.0, 78.54, 0.29	94.35	11	0.996176586	N/A	o__Clostridiales	(UID1226)	155	278	158	95.57	1.27	50	4.0050668	11.9150868	2.666332587	8.4829896	11.1422728	2.138806667	15.26350133	2.480474493	7.29846916	15.79098653	13.85372293	2.034520733
114499.76	d__Bacteria;p__Firmicutes_A;c__Clostridia;o__Lachnospirales;f__Lachnospiraceae;g__UBA2856;s__	N/A	N/A	N/A	N/A	N/A	GCA_900319065.1	d__Bacteria;p__Firmicutes_A;c__Clostridia;o__Lachnospirales;f__Lachnospiraceae;g__UBA2856;s__UBA2856 sp900319065	94.24	0.73	d__Bacteria;p__Firmicutes_A;c__Clostridia;o__Lachnospirales;f__Lachnospiraceae;g__UBA2856;s__	Placement	taxonomic classification fully defined by topology	GCA_002482005.1, s__UBA2856 sp002482005, 95.0, 78.44, 0.33	95.56	11	0.996043779	N/A	o__Clostridiales	(UID1226)	155	278	158	91.98	1.9	33.33	4.127425935	11.34511163	2.677968854	8.017728699	10.34795463	1.807835837	14.67186016	2.579990488	7.007871951	15.57152073	12.98735407	1.531241447
114496.23	d__Bacteria;p__Firmicutes_A;c__Clostridia;o__Lachnospirales;f__Lachnospiraceae;g__UBA2856;s__	N/A	N/A	N/A	N/A	N/A	GCA_900319065.1	d__Bacteria;p__Firmicutes_A;c__Clostridia;o__Lachnospirales;f__Lachnospiraceae;g__UBA2856;s__UBA2856 sp900319065	94.21	0.73	d__Bacteria;p__Firmicutes_A;c__Clostridia;o__Lachnospirales;f__Lachnospiraceae;g__UBA2856;s__	Placement	taxonomic classification fully defined by topology	GCA_002482005.1, s__UBA2856 sp002482005, 95.0, 78.5, 0.31	97.82	11	0.995976719	N/A	o__Clostridiales	(UID1226)	155	278	158	96.2	0.95	50	4.247296061	11.67255606	2.80347053	8.351830606	10.63868561	1.83019153	14.64897697	2.622040758	7.335974848	16.07756212	13.07462697	1.458871761
114504.109	d__Bacteria;p__Firmicutes_A;c__Clostridia;o__Lachnospirales;f__Lachnospiraceae;g__UBA2856;s__	N/A	N/A	N/A	N/A	N/A	GCA_900319065.1	d__Bacteria;p__Firmicutes_A;c__Clostridia;o__Lachnospirales;f__Lachnospiraceae;g__UBA2856;s__UBA2856 sp900319065	94.26	0.75	d__Bacteria;p__Firmicutes_A;c__Clostridia;o__Lachnospirales;f__Lachnospiraceae;g__UBA2856;s__	Placement	taxonomic classification fully defined by topology	GCA_002482005.1, s__UBA2856 sp002482005, 95.0, 78.66, 0.28	98.27	11	0.995930207	N/A	o__Clostridiales	(UID1226)	155	278	158	97.47	1.9	33.33	4.315521818	12.38476295	2.837486932	8.849650455	11.39163659	1.989407045	15.23705432	2.720508182	7.483531818	16.47265909	13.70959091	1.65849525
114501.125	d__Bacteria;p__Firmicutes_A;c__Clostridia;o__Lachnospirales;f__Lachnospiraceae;g__UBA2856;s__	N/A	N/A	N/A	N/A	N/A	GCA_900319065.1	d__Bacteria;p__Firmicutes_A;c__Clostridia;o__Lachnospirales;f__Lachnospiraceae;g__UBA2856;s__UBA2856 sp900319065	94.32	0.75	d__Bacteria;p__Firmicutes_A;c__Clostridia;o__Lachnospirales;f__Lachnospiraceae;g__UBA2856;s__	Placement	taxonomic classification fully defined by topology	GCA_002482005.1, s__UBA2856 sp002482005, 95.0, 78.52, 0.3	98.13	11	0.995895574	N/A	o__Clostridiales	(UID1226)	155	278	158	97.47	1.27	50	4.322192222	11.72706	2.816462963	8.31140037	10.58729815	1.778214815	14.47065185	2.553518889	7.449715926	15.87762593	13.13516667	1.459417407
114498.217	d__Bacteria;p__Firmicutes_A;c__Clostridia;o__Lachnospirales;f__Lachnospiraceae;g__UBA2856;s__	N/A	N/A	N/A	N/A	N/A	GCA_900319065.1	d__Bacteria;p__Firmicutes_A;c__Clostridia;o__Lachnospirales;f__Lachnospiraceae;g__UBA2856;s__UBA2856 sp900319065	94.2	0.75	d__Bacteria;p__Firmicutes_A;c__Clostridia;o__Lachnospirales;f__Lachnospiraceae;g__UBA2856;s__	Placement	taxonomic classification fully defined by topology	GCA_002482005.1, s__UBA2856 sp002482005, 95.0, 78.38, 0.34	91.13	11	0.995649407	Genome has more than 12.5% of markers with multiple hits	k__Bacteria	(UID203)	5449	103	57	91.23	4.15	0	4.179468342	11.45511209	2.698001668	8.12287016	10.23610775	1.774572209	14.18760567	2.533186957	7.044112727	15.78029283	12.8335831	1.441694401
114501.22	d__Bacteria;p__Firmicutes_A;c__Clostridia;o__Peptostreptococcales;f__Anaerovoracaceae;g__RUG754;s__	N/A	N/A	N/A	N/A	N/A	GCA_900315895.1	d__Bacteria;p__Firmicutes_A;c__Clostridia;o__Peptostreptococcales;f__Anaerovoracaceae;g__RUG754;s__RUG754 sp900315895	79.31	0.28	d__Bacteria;p__Firmicutes_A;c__Clostridia;o__Peptostreptococcales;f__Anaerovoracaceae;g__;s__	Placement	taxonomic novelty determined using RED	N/A	98.47	11	0.910385539	N/A	o__Clostridiales	(UID1120)	304	247	141	97.52	0	0	3.376633878	0.591160445	2.445073673	3.059414694	3.273527347	2.311465122	12.94759612	2.225826265	16.37246367	4.178762551	15.51976531	1.049369449
114501.22	d__Bacteria;p__Firmicutes_A;c__Clostridia;o__Peptostreptococcales;f__Anaerovoracaceae;g__RUG754;s__	N/A	N/A	N/A	N/A	N/A	GCA_900315895.1	d__Bacteria;p__Firmicutes_A;c__Clostridia;o__Peptostreptococcales;f__Anaerovoracaceae;g__RUG754;s__RUG754 sp900315895	79.31	0.28	d__Bacteria;p__Firmicutes_A;c__Clostridia;o__Peptostreptococcales;f__Anaerovoracaceae;g__;s__	Placement	taxonomic novelty determined using RED	N/A	98.47	11	0.910385539	N/A	k__Bacteria	(UID2495)	2993	147	91	76.99	4.03	33.33	3.376633878	0.591160445	2.445073673	3.059414694	3.273527347	2.311465122	12.94759612	2.225826265	16.37246367	4.178762551	15.51976531	1.049369449
114500.212	d__Bacteria;p__Firmicutes_A;c__Clostridia;o__Clostridiales;f__Clostridiaceae;g__Clostridium;s__	N/A	N/A	N/A	N/A	N/A	GCA_900317445.1	d__Bacteria;p__Firmicutes_A;c__Clostridia;o__Clostridiales;f__Clostridiaceae;g__Clostridium;s__Clostridium sp900317445	78.18	0.29	d__Bacteria;p__Firmicutes_A;c__Clostridia;o__Clostridiales;f__Clostridiaceae;g__Clostridium;s__	Placement	taxonomic classification fully defined by topology	GCF_900116755.1, s__Clostridium sp900116755, 95.0, 78.0, 0.25; GCF_001735765.2, s__Clostridium taeniosporum, 95.0, 77.42, 0.23; GCF_002050515.1, s__Clostridium thermobutyricum, 95.0, 77.37, 0.23; GCF_000409755.1, s__Clostridium butyricum, 95.0, 77.17, 0.23; GCF_002006345.1, s__Clostridium puniceum, 95.0, 77.16, 0.24; GCF_000473995.1, s__Clostridium saccharobutylicum, 95.0, 77.08, 0.23; GCF_900112…	94.15	11	0.929313491	N/A	o__Clostridiales	(UID1375)	50	332	124	98.3	2.19	0	0.950414933	7.688899725	0.744827635	4.570040229	24.33042339	8.881782477	18.29924624	1.435278766	6.073520321	9.072033486	3.229495752	28.72881376
114506.109	d__Bacteria;p__Firmicutes_A;c__Clostridia;o__Clostridiales;f__Clostridiaceae;g__Clostridium;s__	N/A	N/A	N/A	N/A	N/A	GCA_900317445.1	d__Bacteria;p__Firmicutes_A;c__Clostridia;o__Clostridiales;f__Clostridiaceae;g__Clostridium;s__Clostridium sp900317445	77.97	0.33	d__Bacteria;p__Firmicutes_A;c__Clostridia;o__Clostridiales;f__Clostridiaceae;g__Clostridium;s__	Placement	taxonomic classification fully defined by topology	GCF_900447045.1, s__Clostridium paraputrificum, 95.0, 77.76, 0.21; GCF_900116755.1, s__Clostridium sp900116755, 95.0, 77.7, 0.24; GCF_001735765.2, s__Clostridium taeniosporum, 95.0, 77.41, 0.22; GCA_001916075.1, s__Clostridium sp001916075, 95.0, 77.27, 0.21; GCF_000473995.1, s__Clostridium saccharobutylicum, 95.0, 77.27, 0.21; GCF_002050515.1, s__Clostridium thermobutyricum, 95.0, 77.19, 0.21; GC…	97.82	11	0.929232927	N/A	o__Clostridiales	(UID1375)	50	332	124	98.39	1.77	0	1.060973563	8.366355313	0.829636875	4.901421875	26.194025	9.493527813	20.31450938	1.575282188	6.35557875	9.712207188	3.560137813	30.81272813
114499.48	d__Bacteria;p__Firmicutes_A;c__Clostridia;o__Clostridiales;f__Clostridiaceae;g__Clostridium;s__	N/A	N/A	N/A	N/A	N/A	GCA_900317445.1	d__Bacteria;p__Firmicutes_A;c__Clostridia;o__Clostridiales;f__Clostridiaceae;g__Clostridium;s__Clostridium sp900317445	78.07	0.33	d__Bacteria;p__Firmicutes_A;c__Clostridia;o__Clostridiales;f__Clostridiaceae;g__Clostridium;s__	Placement	taxonomic classification fully defined by topology	GCF_900447045.1, s__Clostridium paraputrificum, 95.0, 77.86, 0.21; GCF_900116755.1, s__Clostridium sp900116755, 95.0, 77.71, 0.24; GCF_000498355.1, s__Clostridium sp000498355, 95.0, 77.37, 0.21; GCF_001735765.2, s__Clostridium taeniosporum, 95.0, 77.27, 0.23; GCF_000473995.1, s__Clostridium saccharobutylicum, 95.0, 77.14, 0.22; GCF_000409755.1, s__Clostridium butyricum, 95.0, 77.08, 0.23; GCF_002…	97.82	11	0.929232927	N/A	o__Clostridiales	(UID1375)	50	332	124	98.39	1.77	0	1.028893075	8.372679811	0.862401906	4.86099566	26.44274151	9.711373585	19.9667566	1.564886226	6.544542075	9.695597736	3.632189245	31.54273208
114501.138	d__Bacteria;p__Firmicutes_A;c__Clostridia;o__Clostridiales;f__Clostridiaceae;g__Clostridium;s__	N/A	N/A	N/A	N/A	N/A	GCA_900317445.1	d__Bacteria;p__Firmicutes_A;c__Clostridia;o__Clostridiales;f__Clostridiaceae;g__Clostridium;s__Clostridium sp900317445	78.02	0.33	d__Bacteria;p__Firmicutes_A;c__Clostridia;o__Clostridiales;f__Clostridiaceae;g__Clostridium;s__	Placement	taxonomic classification fully defined by topology	GCF_900116755.1, s__Clostridium sp900116755, 95.0, 77.72, 0.23; GCF_001735765.2, s__Clostridium taeniosporum, 95.0, 77.24, 0.22; GCF_000473995.1, s__Clostridium saccharobutylicum, 95.0, 77.08, 0.22; GCF_001458595.1, s__Clostridium neonatale, 95.0, 77.06, 0.22; GCF_002050515.1, s__Clostridium thermobutyricum, 95.0, 77.05, 0.22; GCF_900112485.1, s__Clostridium uliginosum, 95.0, 77.02, 0.15; GCF_000…	91.19	11	0.929160336	N/A	o__Clostridiales	(UID1375)	50	332	124	97.58	1.77	0	1.076230943	8.590946207	0.858616494	5.026763218	26.91216322	9.859433563	20.30741264	1.631342517	6.670134943	10.13671437	3.641250345	32.10493448
114496.53	d__Bacteria;p__Firmicutes_A;c__Clostridia;o__Clostridiales;f__Clostridiaceae;g__Clostridium;s__	N/A	N/A	N/A	N/A	N/A	GCA_900317445.1	d__Bacteria;p__Firmicutes_A;c__Clostridia;o__Clostridiales;f__Clostridiaceae;g__Clostridium;s__Clostridium sp900317445	77.88	0.27	d__Bacteria;p__Firmicutes_A;c__Clostridia;o__Clostridiales;f__Clostridiaceae;g__Clostridium;s__	Placement	taxonomic classification fully defined by topology	GCF_900116755.1, s__Clostridium sp900116755, 95.0, 77.6, 0.25; GCF_002050515.1, s__Clostridium thermobutyricum, 95.0, 76.91, 0.17; GCF_001458595.1, s__Clostridium neonatale, 95.0, 76.77, 0.12	91.77	11	0.929142474	N/A	o__Clostridiales	(UID1375)	50	332	124	90.54	1.95	40	0.971406447	7.661793258	0.800350759	4.54487	24.0349447	8.893621926	18.10765569	1.445711806	5.904052153	8.911388725	3.186112229	28.34726912
114504.3	d__Bacteria;p__Firmicutes_A;c__Clostridia;o__Clostridiales;f__Clostridiaceae;g__Clostridium;s__	N/A	N/A	N/A	N/A	N/A	GCA_900317445.1	d__Bacteria;p__Firmicutes_A;c__Clostridia;o__Clostridiales;f__Clostridiaceae;g__Clostridium;s__Clostridium sp900317445	77.82	0.29	d__Bacteria;p__Firmicutes_A;c__Clostridia;o__Clostridiales;f__Clostridiaceae;g__Clostridium;s__	Placement	taxonomic classification fully defined by topology	GCF_900116755.1, s__Clostridium sp900116755, 95.0, 77.6, 0.18	89.03	11	0.927944097	N/A	o__Clostridiales	(UID1375)	50	332	124	96.27	1.85	0	1.013051283	7.736646399	0.802551161	4.594860305	24.3488723	8.941614654	18.53811579	1.420681617	6.012187535	9.101991634	3.194206809	28.83329529
114504.3	d__Bacteria;p__Firmicutes_A;c__Clostridia;o__Clostridiales;f__Clostridiaceae;g__Clostridium;s__	N/A	N/A	N/A	N/A	N/A	GCA_900317445.1	d__Bacteria;p__Firmicutes_A;c__Clostridia;o__Clostridiales;f__Clostridiaceae;g__Clostridium;s__Clostridium sp900317445	77.82	0.29	d__Bacteria;p__Firmicutes_A;c__Clostridia;o__Clostridiales;f__Clostridiaceae;g__Clostridium;s__	Placement	taxonomic classification fully defined by topology	GCF_900116755.1, s__Clostridium sp900116755, 95.0, 77.6, 0.18	89.03	11	0.927944097	N/A	f__Spirochaetaceae	(UID2535)	33	249	143	41.16	0.79	0	1.013051283	7.736646399	0.802551161	4.594860305	24.3488723	8.941614654	18.53811579	1.420681617	6.012187535	9.101991634	3.194206809	28.83329529
114500.106	d__Bacteria;p__Firmicutes_C;c__Negativicutes;o__Selenomonadales;f__Selenomonadaceae;g__Selenomonas_B;s__	N/A	N/A	N/A	N/A	N/A	GCF_000702545.1	d__Bacteria;p__Firmicutes_C;c__Negativicutes;o__Selenomonadales;f__Selenomonadaceae;g__Selenomonas_B;s__Selenomonas_B ruminantium	79.22	0.36	d__Bacteria;p__Firmicutes_C;c__Negativicutes;o__Selenomonadales;f__Selenomonadaceae;g__;s__	Placement	taxonomic novelty determined using RED	N/A	95.18	11	0.940450919	N/A	f__Veillonellaceae	(UID1032)	33	423	214	97.66	0.17	33.33	3.83815619	6.293283816	2.138213156	1.990058531	6.221319553	15.56281447	4.691061955	3.991901257	4.400993911	2.819938447	3.381582168	6.830782682
114506.166	d__Bacteria;p__Firmicutes_C;c__Negativicutes;o__Selenomonadales;f__Selenomonadaceae;g__UBA3796;s__	N/A	N/A	N/A	N/A	N/A	GCA_002369175.1	d__Bacteria;p__Firmicutes_C;c__Negativicutes;o__Selenomonadales;f__Selenomonadaceae;g__UBA3796;s__UBA3796 sp002369175	78.72	0.37	d__Bacteria;p__Firmicutes_C;c__Negativicutes;o__Selenomonadales;f__Selenomonadaceae;g__;s__	Placement	taxonomic novelty determined using RED	N/A	87.04	11	0.951431509	N/A	p__Firmicutes	(UID1022)	100	295	158	96.34	5.63	13.33	0.721426727	0.823799046	0.563951073	1.517383743	7.507858228	3.083993621	1.087397299	0.825910337	1.27202944	1.104364243	1.526188247	8.715549795
114498.188	d__Bacteria;p__Firmicutes;c__Bacilli;o__RFN20;f__CAG-826;g__UBA733;s__	N/A	N/A	N/A	N/A	N/A	N/A	N/A	N/A	N/A	d__Bacteria;p__Firmicutes;c__Bacilli;o__RFN20;f__CAG-826;g__UBA733;s__	Placement	taxonomic classification fully defined by topology	N/A	81.77	11	0.970122411	N/A	k__Bacteria	(UID2329)	174	149	89	90.56	2.36	0	3.497675005	2.572850051	6.728745128	9.160577282	1.271520513	1.625592063	11.00545713	4.613812092	3.759389272	2.388882882	2.230430262	0.903171854
114497.83	d__Bacteria;p__Firmicutes;c__Bacilli;o__RFN20;f__CAG-826;g__UBA733;s__	N/A	N/A	N/A	N/A	N/A	N/A	N/A	N/A	N/A	d__Bacteria;p__Firmicutes;c__Bacilli;o__RFN20;f__CAG-826;g__UBA733;s__	Placement	taxonomic classification fully defined by topology	N/A	82.16	11	0.969427556	N/A	k__Bacteria	(UID2329)	174	149	89	92.13	3.42	20	3.376257849	2.465337963	6.63322369	7.890807085	1.291264304	1.541487899	9.907588782	4.122639745	3.493042926	2.250680882	2.197188055	0.863126824
114501.98	d__Bacteria;p__Firmicutes;c__Bacilli;o__RFN20;f__CAG-826;g__UBA733;s__	N/A	N/A	N/A	N/A	N/A	N/A	N/A	N/A	N/A	d__Bacteria;p__Firmicutes;c__Bacilli;o__RFN20;f__CAG-826;g__UBA733;s__	Placement	taxonomic classification fully defined by topology	N/A	84.7	11	0.969096027	N/A	k__Bacteria	(UID2329)	174	149	89	94.05	2.25	0	3.372299359	2.402787277	6.573698405	8.360883744	1.288221533	1.542604863	10.94681813	4.38428129	3.53659046	2.242796017	2.099152534	0.865185349
114501.209	d__Bacteria;p__Firmicutes;c__Bacilli;o__RFN20;f__CAG-826;g__UBA3207;s__	N/A	N/A	N/A	N/A	N/A	GCA_002494205.1	d__Bacteria;p__Firmicutes;c__Bacilli;o__RFN20;f__CAG-826;g__UBA3207;s__UBA3207 sp002494205	83	0.62	d__Bacteria;p__Firmicutes;c__Bacilli;o__RFN20;f__CAG-826;g__UBA3207;s__	Placement	taxonomic classification fully defined by topology	GCA_900314585.1, s__UBA3207 sp900314585, 95.0, 78.16, 0.24; GCA_002363735.1, s__UBA3207 sp002363735, 95.0, 78.04, 0.25; GCA_002395065.1, s__UBA3207 sp002395065, 95.0, 77.71, 0.21	84.82	11	0.976491855	N/A	k__Bacteria	(UID2329)	174	149	89	94.38	2.25	0	13.09463509	18.28830382	12.11714345	23.60619273	15.31723964	7.1844	50.98878909	11.56860945	10.65796345	29.20305	16.72798927	5.789174545
114495.134	d__Bacteria;p__Firmicutes;c__Bacilli;o__RFN20;f__CAG-826;g__UBA3207;s__	N/A	N/A	N/A	N/A	N/A	GCA_002494205.1	d__Bacteria;p__Firmicutes;c__Bacilli;o__RFN20;f__CAG-826;g__UBA3207;s__UBA3207 sp002494205	82.82	0.61	d__Bacteria;p__Firmicutes;c__Bacilli;o__RFN20;f__CAG-826;g__UBA3207;s__	Placement	taxonomic classification fully defined by topology	GCA_900314585.1, s__UBA3207 sp900314585, 95.0, 77.92, 0.22; GCA_002363735.1, s__UBA3207 sp002363735, 95.0, 77.71, 0.24	83.95	11	0.976128433	N/A	k__Bacteria	(UID2329)	174	149	89	96.63	2.25	0	13.79540909	19.54449909	12.46744742	24.16132879	16.63234364	7.707872273	51.76776212	11.79247561	10.82009818	31.07409848	16.52979242	6.216566364
114505.169	d__Bacteria;p__Firmicutes;c__Bacilli;o__RFN20;f__CAG-826;g__UBA3207;s__	N/A	N/A	N/A	N/A	N/A	GCA_002494205.1	d__Bacteria;p__Firmicutes;c__Bacilli;o__RFN20;f__CAG-826;g__UBA3207;s__UBA3207 sp002494205	83.09	0.64	d__Bacteria;p__Firmicutes;c__Bacilli;o__RFN20;f__CAG-826;g__UBA3207;s__	Placement	taxonomic classification fully defined by topology	GCA_002363735.1, s__UBA3207 sp002363735, 95.0, 78.4, 0.23; GCA_900314585.1, s__UBA3207 sp900314585, 95.0, 77.92, 0.23; GCA_002395065.1, s__UBA3207 sp002395065, 95.0, 77.51, 0.2	82.86	11	0.976092711	N/A	k__Bacteria	(UID2329)	174	149	89	94.38	2.86	25	12.97931113	18.63361888	12.0687235	23.33180975	15.79878113	7.088506375	50.7475175	11.25900838	10.52459025	30.47256913	16.29754	5.832919125
114496.178	d__Bacteria;p__Firmicutes;c__Bacilli;o__RFN20;f__CAG-826;g__UBA3207;s__	N/A	N/A	N/A	N/A	N/A	GCA_002494205.1	d__Bacteria;p__Firmicutes;c__Bacilli;o__RFN20;f__CAG-826;g__UBA3207;s__UBA3207 sp002494205	82.99	0.58	d__Bacteria;p__Firmicutes;c__Bacilli;o__RFN20;f__CAG-826;g__UBA3207;s__	Placement	taxonomic classification fully defined by topology	GCA_900314585.1, s__UBA3207 sp900314585, 95.0, 78.02, 0.23; GCA_002363735.1, s__UBA3207 sp002363735, 95.0, 77.98, 0.24; GCA_002395065.1, s__UBA3207 sp002395065, 95.0, 77.76, 0.22	84.29	11	0.975649877	N/A	k__Bacteria	(UID2329)	174	149	89	96.52	5.62	60	12.76691632	18.28071737	11.66782447	22.42235224	15.61936145	7.061771974	48.84803026	10.88985842	10.0261725	29.62048421	15.62119474	5.671452368
114502.185	d__Bacteria;p__Firmicutes;c__Bacilli;o__RFN20;f__CAG-826;g__UBA3207;s__	N/A	N/A	N/A	N/A	N/A	GCA_002494205.1	d__Bacteria;p__Firmicutes;c__Bacilli;o__RFN20;f__CAG-826;g__UBA3207;s__UBA3207 sp002494205	82.85	0.61	d__Bacteria;p__Firmicutes;c__Bacilli;o__RFN20;f__CAG-826;g__UBA3207;s__	Placement	taxonomic classification fully defined by topology	GCA_900314585.1, s__UBA3207 sp900314585, 95.0, 78.14, 0.23; GCA_002363735.1, s__UBA3207 sp002363735, 95.0, 77.94, 0.25; GCA_002395065.1, s__UBA3207 sp002395065, 95.0, 77.43, 0.21	86.17	11	0.975610619	N/A	k__Bacteria	(UID2329)	174	149	89	97.75	2.25	0	13.24164512	18.85534207	12.20545707	23.13500488	15.88593939	7.263298537	50.29014512	11.55558415	10.23711549	30.20864146	16.33469037	5.84758878
114504.64	d__Bacteria;p__Firmicutes;c__Bacilli;o__RFN20;f__CAG-826;g__UBA3207;s__	N/A	N/A	N/A	N/A	N/A	GCA_002494205.1	d__Bacteria;p__Firmicutes;c__Bacilli;o__RFN20;f__CAG-826;g__UBA3207;s__UBA3207 sp002494205	83.29	0.6	d__Bacteria;p__Firmicutes;c__Bacilli;o__RFN20;f__CAG-826;g__UBA3207;s__	Placement	taxonomic classification fully defined by topology	GCA_002363735.1, s__UBA3207 sp002363735, 95.0, 78.06, 0.24; GCA_900314585.1, s__UBA3207 sp900314585, 95.0, 78.03, 0.23; GCA_002395065.1, s__UBA3207 sp002395065, 95.0, 77.62, 0.22	86.98	11	0.975560318	N/A	k__Bacteria	(UID2329)	174	149	89	98.72	2.3	0	13.31238779	18.21709176	12.16053588	23.01229074	15.91620603	7.126302206	48.76153471	11.20096897	10.70041338	29.55141176	15.8916525	5.741917353
114499.2	d__Bacteria;p__Firmicutes;c__Bacilli;o__RFN20;f__CAG-826;g__UBA2450;s__	N/A	N/A	N/A	N/A	N/A	N/A	N/A	N/A	N/A	d__Bacteria;p__Firmicutes;c__Bacilli;o__RFN20;f__CAG-826;g__UBA2450;s__	Placement	taxonomic classification fully defined by topology	N/A	44.37	11	0.968104942	N/A	k__Bacteria	(UID2329)	174	149	89	95.75	2.3	0	2.551508014	2.487620243	3.309871038	4.809737407	5.469860984	3.050540655	4.826298165	3.156688172	4.942934467	1.999667038	7.097140343	1.615420824
114499.2	d__Bacteria;p__Firmicutes;c__Bacilli;o__RFN20;f__CAG-826;g__UBA2450;s__	N/A	N/A	N/A	N/A	N/A	N/A	N/A	N/A	N/A	d__Bacteria;p__Firmicutes;c__Bacilli;o__RFN20;f__CAG-826;g__UBA2450;s__	Placement	taxonomic classification fully defined by topology	N/A	44.37	11	0.968104942	N/A	p__Bacteroidetes	(UID2605)	350	316	210	49.29	1.6	33.33	2.551508014	2.487620243	3.309871038	4.809737407	5.469860984	3.050540655	4.826298165	3.156688172	4.942934467	1.999667038	7.097140343	1.615420824
114499.2	d__Bacteria;p__Firmicutes;c__Bacilli;o__RFN20;f__CAG-826;g__UBA2450;s__	N/A	N/A	N/A	N/A	N/A	N/A	N/A	N/A	N/A	d__Bacteria;p__Firmicutes;c__Bacilli;o__RFN20;f__CAG-826;g__UBA2450;s__	Placement	taxonomic classification fully defined by topology	N/A	44.37	11	0.968104942	N/A	k__Bacteria	(UID203)	5449	103	57	43.48	5.26	33.33	2.551508014	2.487620243	3.309871038	4.809737407	5.469860984	3.050540655	4.826298165	3.156688172	4.942934467	1.999667038	7.097140343	1.615420824
114503.85	d__Bacteria;p__Firmicutes;c__Bacilli;o__RFN20;f__CAG-826;g__;s__	N/A	N/A	N/A	N/A	N/A	N/A	N/A	N/A	N/A	d__Bacteria;p__Firmicutes;c__Bacilli;o__RFN20;f__CAG-826;g__;s__	Placement	taxonomic novelty determined using RED	N/A	81.75	11	0.866696876	N/A	k__Bacteria	(UID2329)	174	149	89	91.97	8.48	20	7.181007006	2.655027313	8.621379102	13.46756641	5.598687126	2.936617635	20.40456605	10.24344479	11.51072395	4.997253353	10.90072168	1.647704812
114504.11	d__Bacteria;p__Firmicutes;c__Bacilli;o__RFN20;f__CAG-826;g__;s__	N/A	N/A	N/A	N/A	N/A	N/A	N/A	N/A	N/A	d__Bacteria;p__Firmicutes;c__Bacilli;o__RFN20;f__CAG-826;g__;s__	Placement	taxonomic novelty determined using RED	N/A	42.92	11	0.862682835	N/A	o__Clostridiales	(UID1212)	172	263	149	95.64	2.12	75	7.583885434	2.571289582	9.154112087	14.84134952	5.564163926	2.782190167	21.6057627	10.86944502	12.63881617	6.157397653	11.12841653	1.643088746
114504.11	d__Bacteria;p__Firmicutes;c__Bacilli;o__RFN20;f__CAG-826;g__;s__	N/A	N/A	N/A	N/A	N/A	N/A	N/A	N/A	N/A	d__Bacteria;p__Firmicutes;c__Bacilli;o__RFN20;f__CAG-826;g__;s__	Placement	taxonomic novelty determined using RED	N/A	42.92	11	0.862682835	N/A	k__Bacteria	(UID2329)	174	149	89	50.81	3.93	0	7.583885434	2.571289582	9.154112087	14.84134952	5.564163926	2.782190167	21.6057627	10.86944502	12.63881617	6.157397653	11.12841653	1.643088746
114498.24	d__Bacteria;p__Firmicutes;c__Bacilli;o__RFN20;f__CAG-826;g__;s__	N/A	N/A	N/A	N/A	N/A	N/A	N/A	N/A	N/A	d__Bacteria;p__Firmicutes;c__Bacilli;o__RFN20;f__CAG-826;g__;s__	Placement	taxonomic novelty determined using RED	N/A	82.02	11	0.862023934	N/A	k__Bacteria	(UID2329)	174	149	89	93.26	0.77	33.33	7.928951791	2.609574224	9.559348955	15.43112224	5.834042522	2.945515582	21.57500925	11.11699821	12.75813597	5.521481343	11.61299403	1.767034522
114498.24	d__Bacteria;p__Firmicutes;c__Bacilli;o__RFN20;f__CAG-826;g__;s__	N/A	N/A	N/A	N/A	N/A	N/A	N/A	N/A	N/A	d__Bacteria;p__Firmicutes;c__Bacilli;o__RFN20;f__CAG-826;g__;s__	Placement	taxonomic novelty determined using RED	N/A	82.02	11	0.862023934	N/A	k__Bacteria	(UID2495)	2993	143	89	37.95	5.79	0	7.928951791	2.609574224	9.559348955	15.43112224	5.834042522	2.945515582	21.57500925	11.11699821	12.75813597	5.521481343	11.61299403	1.767034522
114502.16	d__Bacteria;p__Firmicutes;c__Bacilli;o__RFN20;f__CAG-826;g__;s__	N/A	N/A	N/A	N/A	N/A	N/A	N/A	N/A	N/A	d__Bacteria;p__Firmicutes;c__Bacilli;o__RFN20;f__CAG-826;g__;s__	Placement	taxonomic novelty determined using RED	N/A	20.81	11	0.861655336	N/A	k__Bacteria	(UID2328)	3167	126	75	96	0	0	2.283418524	2.52452852	2.307775693	1.183019479	1.973402524	3.425502431	2.030494406	4.095571422	0.966755092	0.804031453	0.476777366	3.067635489
114502.16	d__Bacteria;p__Firmicutes;c__Bacilli;o__RFN20;f__CAG-826;g__;s__	N/A	N/A	N/A	N/A	N/A	N/A	N/A	N/A	N/A	d__Bacteria;p__Firmicutes;c__Bacilli;o__RFN20;f__CAG-826;g__;s__	Placement	taxonomic novelty determined using RED	N/A	20.81	11	0.861655336	N/A	k__Bacteria	(UID2329)	174	149	89	27.66	3.48	0	2.283418524	2.52452852	2.307775693	1.183019479	1.973402524	3.425502431	2.030494406	4.095571422	0.966755092	0.804031453	0.476777366	3.067635489
114502.179	d__Bacteria;p__Firmicutes;c__Bacilli;o__RFN20;f__CAG-826;g__;s__	N/A	N/A	N/A	N/A	N/A	N/A	N/A	N/A	N/A	d__Bacteria;p__Firmicutes;c__Bacilli;o__RFN20;f__CAG-826;g__;s__	Placement	taxonomic novelty determined using RED	N/A	79.38	11	0.860950182	N/A	k__Bacteria	(UID2329)	174	149	89	96.38	3.14	0	7.385885417	2.528041302	8.799278125	14.22373458	5.260813646	2.835712167	19.85261104	10.66284344	11.71481531	5.042910313	10.9207826	1.672258711
114499.85	d__Bacteria;p__Firmicutes;c__Bacilli;o__RFN20;f__CAG-826;g__;s__	N/A	N/A	N/A	N/A	N/A	N/A	N/A	N/A	N/A	d__Bacteria;p__Firmicutes;c__Bacilli;o__RFN20;f__CAG-826;g__;s__	Placement	taxonomic novelty determined using RED	N/A	85.62	11	0.859259457	N/A	k__Bacteria	(UID2329)	174	149	89	94.49	0.05	0	11.16379268	4.686835876	8.274384227	14.65972742	13.16055742	9.29705433	11.45121835	12.05019433	7.695280825	5.658929072	9.940063505	5.538082474
114498.11	d__Bacteria;p__Firmicutes;c__Bacilli;o__RFN20;f__CAG-826;g__;s__	N/A	N/A	N/A	N/A	N/A	N/A	N/A	N/A	N/A	d__Bacteria;p__Firmicutes;c__Bacilli;o__RFN20;f__CAG-826;g__;s__	Placement	taxonomic novelty determined using RED	N/A	82.56	11	0.8569684	N/A	k__Bacteria	(UID2329)	174	149	89	91.5	1.89	20	10.63893639	4.574507108	7.878319398	14.29780289	11.77611012	8.610599277	11.57550193	11.7064547	7.638875301	5.612930361	9.742452169	5.009099819
114498.11	d__Bacteria;p__Firmicutes;c__Bacilli;o__RFN20;f__CAG-826;g__;s__	N/A	N/A	N/A	N/A	N/A	N/A	N/A	N/A	N/A	d__Bacteria;p__Firmicutes;c__Bacilli;o__RFN20;f__CAG-826;g__;s__	Placement	taxonomic novelty determined using RED	N/A	82.56	11	0.8569684	N/A	root	(UID1)	5656	56	24	0	0	0	10.63893639	4.574507108	7.878319398	14.29780289	11.77611012	8.610599277	11.57550193	11.7064547	7.638875301	5.612930361	9.742452169	5.009099819
114501.21	d__Bacteria;p__Firmicutes;c__Bacilli;o__RFN20;f__CAG-288;g__UBA7642;s__	N/A	N/A	N/A	N/A	N/A	GCA_900313465.1	d__Bacteria;p__Firmicutes;c__Bacilli;o__RFN20;f__CAG-288;g__UBA7642;s__UBA7642 sp900313465	79.36	0.31	d__Bacteria;p__Firmicutes;c__Bacilli;o__RFN20;f__CAG-288;g__UBA7642;s__	Placement	taxonomic classification fully defined by topology	N/A	88.71	11	0.966975904	N/A	k__Bacteria	(UID2329)	174	149	89	96.82	5.67	0	0.978004454	1.182996065	0.731736473	0.849566777	0.383766191	1.7691377	14.21679097	1.116401666	1.888805476	3.261555416	1.443815728	1.20258991
114501.21	d__Bacteria;p__Firmicutes;c__Bacilli;o__RFN20;f__CAG-288;g__UBA7642;s__	N/A	N/A	N/A	N/A	N/A	GCA_900313465.1	d__Bacteria;p__Firmicutes;c__Bacilli;o__RFN20;f__CAG-288;g__UBA7642;s__UBA7642 sp900313465	79.36	0.31	d__Bacteria;p__Firmicutes;c__Bacilli;o__RFN20;f__CAG-288;g__UBA7642;s__	Placement	taxonomic classification fully defined by topology	N/A	88.71	11	0.966975904	N/A	k__Bacteria	(UID2372)	131	176	105	92.67	4.76	0	0.978004454	1.182996065	0.731736473	0.849566777	0.383766191	1.7691377	14.21679097	1.116401666	1.888805476	3.261555416	1.443815728	1.20258991
114496.147	d__Bacteria;p__Firmicutes;c__Bacilli;o__Erysipelotrichales;f__Erysipelotrichaceae;g__Solobacterium;s__	N/A	N/A	N/A	N/A	N/A	N/A	N/A	N/A	N/A	d__Bacteria;p__Firmicutes;c__Bacilli;o__Erysipelotrichales;f__Erysipelotrichaceae;g__Solobacterium;s__	Placement	taxonomic classification fully defined by topology	N/A	90.22	11	0.917908579	N/A	k__Bacteria	(UID2372)	131	176	105	90.95	1.54	0	3.711634018	9.063292515	8.620605436	6.090854448	2.302702187	5.39654236	8.739769475	8.204957951	6.878817408	7.367428988	4.997680003	5.675213279
114502.209	d__Bacteria;p__Firmicutes;c__Bacilli;o__Erysipelotrichales;f__Erysipelotrichaceae;g__Solobacterium;s__	N/A	N/A	N/A	N/A	N/A	N/A	N/A	N/A	N/A	d__Bacteria;p__Firmicutes;c__Bacilli;o__Erysipelotrichales;f__Erysipelotrichaceae;g__Solobacterium;s__	Placement	taxonomic classification fully defined by topology	N/A	92.98	11	0.91781578	N/A	k__Bacteria	(UID2372)	131	176	105	97.14	2.36	0	3.539381556	8.450881978	8.448584481	6.028126556	2.344651171	5.219891196	8.675245037	8.380288852	6.578859611	7.03978973	4.899598759	5.446461837
114501.102	d__Bacteria;p__Firmicutes;c__Bacilli;o__Erysipelotrichales;f__Erysipelotrichaceae;g__Solobacterium;s__	N/A	N/A	N/A	N/A	N/A	N/A	N/A	N/A	N/A	d__Bacteria;p__Firmicutes;c__Bacilli;o__Erysipelotrichales;f__Erysipelotrichaceae;g__Solobacterium;s__	Placement	taxonomic classification fully defined by topology	N/A	91.25	11	0.893376021	N/A	k__Bacteria	(UID2372)	131	176	105	94.29	4.58	28.57	3.625248292	8.612541196	8.630618315	6.033670427	2.265049801	5.339179579	9.100514022	8.199447935	6.82465622	7.225659565	4.921998304	5.598898908
114498.196	d__Bacteria;p__Firmicutes;c__Bacilli;o__Erysipelotrichales;f__Erysipelotrichaceae;g__Solobacterium;s__	N/A	N/A	N/A	N/A	N/A	N/A	N/A	N/A	N/A	d__Bacteria;p__Firmicutes;c__Bacilli;o__Erysipelotrichales;f__Erysipelotrichaceae;g__Solobacterium;s__	Placement	taxonomic classification fully defined by topology	N/A	88.45	11	0.892753071	N/A	k__Bacteria	(UID2372)	131	176	105	92.48	2.6	16.67	3.750975434	8.717653029	8.656243207	6.717276008	2.294886171	5.40184226	8.719780054	8.149203165	6.811611314	7.222070744	4.981325955	5.636347894
114506.11	d__Bacteria;p__Firmicutes;c__Bacilli;o__Erysipelotrichales;f__Erysipelotrichaceae;g__;s__	N/A	N/A	N/A	N/A	N/A	N/A	N/A	N/A	N/A	d__Bacteria;p__Firmicutes;c__Bacilli;o__Erysipelotrichales;f__Erysipelotrichaceae;g__;s__	Placement	taxonomic novelty determined using RED	N/A	15	11	0.920842894	N/A	k__Bacteria	(UID2328)	3167	126	75	98.67	1.33	100	0.697123869	1.216211499	0.483271245	0.552108935	2.31575488	2.264555583	0.473877712	0.955736432	0.813488109	0.499856226	0.282452248	4.372366042
114506.11	d__Bacteria;p__Firmicutes;c__Bacilli;o__Erysipelotrichales;f__Erysipelotrichaceae;g__;s__	N/A	N/A	N/A	N/A	N/A	N/A	N/A	N/A	N/A	d__Bacteria;p__Firmicutes;c__Bacilli;o__Erysipelotrichales;f__Erysipelotrichaceae;g__;s__	Placement	taxonomic novelty determined using RED	N/A	15	11	0.920842894	N/A	root	(UID1)	5656	56	24	12.5	0	0	0.697123869	1.216211499	0.483271245	0.552108935	2.31575488	2.264555583	0.473877712	0.955736432	0.813488109	0.499856226	0.282452248	4.372366042
114501.111	d__Bacteria;p__Firmicutes;c__Bacilli;o__RF39;f__CAG-302;g__RUG705;s__	N/A	N/A	N/A	N/A	N/A	GCA_900321645.1	d__Bacteria;p__Firmicutes;c__Bacilli;o__RF39;f__CAG-302;g__RUG705;s__RUG705 sp900321645	77.38	0.3	d__Bacteria;p__Firmicutes;c__Bacilli;o__RF39;f__CAG-302;g__;s__	Placement	taxonomic novelty determined using RED	N/A	81.11	11	0.935278928	N/A	k__Bacteria	(UID2329)	174	149	89	90.45	2.39	0	0.180116661	0.080214221	0.104253196	0.128338335	0.120490834	0.283961614	8.14757883	1.785538813	0.483206038	0.337983113	0.088437568	1.066525164
114495.24	d__Bacteria;p__Firmicutes;c__Bacilli;o__RF39;f__CAG-1000;g__CAG-460;s__	N/A	N/A	N/A	N/A	N/A	N/A	N/A	N/A	N/A	d__Bacteria;p__Firmicutes;c__Bacilli;o__RF39;f__CAG-1000;g__CAG-460;s__	Placement	taxonomic classification fully defined by topology	GCA_000437315.1, s__CAG-460 sp000437315, 95.0, 77.37, 0.24	84.78	11	0.911177819	N/A	k__Bacteria	(UID2329)	174	149	89	92.13	2.25	0	24.62244	7.471363	2.587075	7.777877	8.36856	6.010834	4.089459	2.707322	4.512848	3.691449	4.81258	13.84315
114495.24	d__Bacteria;p__Firmicutes;c__Bacilli;o__RF39;f__CAG-1000;g__CAG-460;s__	N/A	N/A	N/A	N/A	N/A	N/A	N/A	N/A	N/A	d__Bacteria;p__Firmicutes;c__Bacilli;o__RF39;f__CAG-1000;g__CAG-460;s__	Placement	taxonomic classification fully defined by topology	GCA_000437315.1, s__CAG-460 sp000437315, 95.0, 77.37, 0.24	84.78	11	0.911177819	N/A	k__Bacteria	(UID203)	5449	104	58	52.59	6.9	80	24.62244	7.471363	2.587075	7.777877	8.36856	6.010834	4.089459	2.707322	4.512848	3.691449	4.81258	13.84315
114506.83	d__Bacteria;p__Firmicutes;c__Bacilli;o__RF39;f__CAG-1000;g__CAG-460;s__	N/A	N/A	N/A	N/A	N/A	N/A	N/A	N/A	N/A	d__Bacteria;p__Firmicutes;c__Bacilli;o__RF39;f__CAG-1000;g__CAG-460;s__	Placement	taxonomic classification fully defined by topology	GCA_000437315.1, s__CAG-460 sp000437315, 95.0, 77.45, 0.25	84.33	11	0.911128905	N/A	k__Bacteria	(UID2329)	174	149	89	92.13	2.25	0	24.473025	7.464542813	2.590488125	7.746761875	8.084225	5.9631075	4.133878438	2.684873125	4.4768525	3.538297188	4.93998875	13.48546563
114501.194	d__Bacteria;p__Firmicutes;c__Bacilli;o__Acholeplasmatales;f__CAG-307;g__CAG-307;s__	N/A	N/A	N/A	N/A	N/A	N/A	N/A	N/A	N/A	d__Bacteria;p__Firmicutes;c__Bacilli;o__Acholeplasmatales;f__CAG-307;g__;s__	Placement	taxonomic novelty determined using RED	N/A	86.71	11	0.859216098	N/A	k__Bacteria	(UID2328)	3167	126	75	95.56	4.78	0	1.830062352	20.43323749	0.965081429	5.15985653	9.079092785	3.180492868	8.58575	1.572405977	7.486137169	11.6893063	3.135166507	3.798840676
114504.115	d__Bacteria;p__Firmicutes;c__Bacilli;o__Acholeplasmatales;f__CAG-307;g__CAG-307;s__	N/A	N/A	N/A	N/A	N/A	N/A	N/A	N/A	N/A	d__Bacteria;p__Firmicutes;c__Bacilli;o__Acholeplasmatales;f__CAG-307;g__;s__	Placement	taxonomic novelty determined using RED	N/A	91.41	11	0.857420022	N/A	k__Bacteria	(UID2328)	3167	126	75	97.33	2.56	0	1.860080456	19.79624333	1.0891395	5.069548947	9.072604649	3.141677737	8.549282895	1.754501482	7.368458798	11.46458825	3.171902044	3.743960026
114503.119	d__Bacteria;p__Firmicutes;c__Bacilli;o__Acholeplasmatales;f__CAG-307;g__CAG-307;s__	N/A	N/A	N/A	N/A	N/A	N/A	N/A	N/A	N/A	d__Bacteria;p__Firmicutes;c__Bacilli;o__Acholeplasmatales;f__CAG-307;g__;s__	Placement	taxonomic novelty determined using RED	N/A	73.61	11	0.855404067	N/A	k__Bacteria	(UID2328)	3167	126	75	90.18	1.7	0	1.934368568	20.63512483	1.000065354	5.264917745	9.437506976	3.243771586	8.736563103	1.735725671	8.048398117	11.91200313	3.196896003	3.874300883
114499.52	d__Bacteria;p__Firmicutes;c__Bacilli;o__Acholeplasmatales;f__CAG-307;g__;s__	N/A	N/A	N/A	N/A	N/A	N/A	N/A	N/A	N/A	d__Bacteria;p__Firmicutes;c__Bacilli;o__Acholeplasmatales;f__CAG-307;g__;s__	Placement	taxonomic novelty determined using RED	N/A	85.2	11	0.852811025	N/A	k__Bacteria	(UID2328)	3167	126	75	92.67	3.71	0	1.880266707	20.61741634	1.051832317	5.200496229	9.506994971	3.259802503	8.6260864	1.764937851	7.667477143	11.92349629	3.348344029	3.888499851
114506.143	d__Bacteria;p__Firmicutes;c__Bacilli;o__Acholeplasmatales;f__CAG-307;g__UBA7004;s__	N/A	N/A	N/A	N/A	N/A	N/A	N/A	N/A	N/A	d__Bacteria;p__Firmicutes;c__Bacilli;o__Acholeplasmatales;f__CAG-307;g__;s__	Placement	taxonomic novelty determined using RED	N/A	76.35	11	0.867706761	N/A	k__Bacteria	(UID2328)	3167	126	75	90.07	4	0	8.800650797	11.82265124	2.361497663	9.065690082	15.92607879	5.70009081	5.847761346	4.427577604	6.560216868	4.953613967	5.565246346	7.470123104
114499.35	d__Bacteria;p__Firmicutes;c__Bacilli;o__Acholeplasmatales;f__CAG-307;g__UBA7004;s__	N/A	N/A	N/A	N/A	N/A	GCA_002449755.1	d__Bacteria;p__Firmicutes;c__Bacilli;o__Acholeplasmatales;f__CAG-307;g__UBA7004;s__UBA7004 sp002449755	78.12	0.25	d__Bacteria;p__Firmicutes;c__Bacilli;o__Acholeplasmatales;f__CAG-307;g__;s__	Placement	taxonomic novelty determined using RED	N/A	88.21	11	0.863305047	N/A	k__Bacteria	(UID2328)	3167	126	75	96.67	1.33	100	8.702780305	11.70834435	2.308239206	9.206504198	16.29544008	5.735881679	5.962191733	4.249466568	6.800361221	5.000540634	5.772533046	7.177665115
114501.189	d__Bacteria;p__Firmicutes;c__Bacilli;o__Acholeplasmatales;f__CAG-307;g__;s__	N/A	N/A	N/A	N/A	N/A	GCA_002449755.1	d__Bacteria;p__Firmicutes;c__Bacilli;o__Acholeplasmatales;f__CAG-307;g__UBA7004;s__UBA7004 sp002449755	78.17	0.27	d__Bacteria;p__Firmicutes;c__Bacilli;o__Acholeplasmatales;f__CAG-307;g__;s__	Placement	taxonomic novelty determined using RED	N/A	85.73	11	0.851808852	N/A	k__Bacteria	(UID2328)	3167	126	75	93.98	3.33	0	6.1092155	6.110207883	2.969896633	5.47646767	9.245568723	3.686984362	9.871398245	1.970489941	5.721545638	4.713829005	3.503798559	3.56917391
114499.97	d__Bacteria;p__Firmicutes;c__Bacilli;o__Acholeplasmatales;f__CAG-307;g__;s__	N/A	N/A	N/A	N/A	N/A	GCA_002449755.1	d__Bacteria;p__Firmicutes;c__Bacilli;o__Acholeplasmatales;f__CAG-307;g__UBA7004;s__UBA7004 sp002449755	78.34	0.29	d__Bacteria;p__Firmicutes;c__Bacilli;o__Acholeplasmatales;f__CAG-307;g__;s__	Placement	taxonomic novelty determined using RED	N/A	86.69	11	0.851470971	N/A	k__Bacteria	(UID2328)	3167	126	75	93.11	1.44	0	6.06669955	6.062914105	3.073686274	5.4043429	9.395698	3.716678305	9.90982415	1.990616801	5.783943135	4.79251585	3.471751895	3.579957151
114502.146	d__Bacteria;p__Firmicutes;c__Bacilli;o__Acholeplasmatales;f__CAG-307;g__;s__	N/A	N/A	N/A	N/A	N/A	N/A	N/A	N/A	N/A	d__Bacteria;p__Firmicutes;c__Bacilli;o__Acholeplasmatales;f__CAG-307;g__;s__	Placement	taxonomic novelty determined using RED	N/A	88.41	11	0.8383087	N/A	k__Bacteria	(UID2328)	3167	126	75	97.33	2.67	0	6.905929324	1.450796271	13.60863266	5.103403275	3.409616242	5.200738406	8.644518937	8.482305652	6.114491111	3.874482116	7.598580415	2.659875696
114501.147	d__Bacteria;p__Firmicutes;c__Bacilli;o__Acholeplasmatales;f__CAG-307;g__;s__	N/A	N/A	N/A	N/A	N/A	N/A	N/A	N/A	N/A	d__Bacteria;p__Firmicutes;c__Bacilli;o__Acholeplasmatales;f__CAG-307;g__;s__	Placement	taxonomic novelty determined using RED	N/A	87.38	11	0.837287399	N/A	k__Bacteria	(UID2328)	3167	126	75	98	2.91	25	6.960562025	1.483499935	14.19196121	5.185999308	3.413849975	5.173605458	9.007155125	8.428593667	6.386349858	3.991993208	7.856278917	2.755134487
114505.62	d__Bacteria;p__Firmicutes;c__Bacilli;o__Acholeplasmatales;f__CAG-307;g__;s__	N/A	N/A	N/A	N/A	N/A	N/A	N/A	N/A	N/A	d__Bacteria;p__Firmicutes;c__Bacilli;o__Acholeplasmatales;f__CAG-307;g__;s__	Placement	taxonomic novelty determined using RED	N/A	86.88	11	0.829298114	N/A	k__Bacteria	(UID2328)	3167	126	75	96.67	4.93	37.5	7.080980253	1.582768086	14.06742013	5.272343553	3.527115995	5.303983218	8.775615316	8.432024368	6.388657605	4.021382429	8.176748368	2.756928058
114501.88	d__Bacteria;p__Firmicutes;c__Bacilli;o__Acholeplasmatales;f__;g__;s__	N/A	N/A	N/A	N/A	N/A	N/A	N/A	N/A	N/A	d__Bacteria;p__Firmicutes;c__Bacilli;o__Acholeplasmatales;f__;g__;s__	Placement	taxonomic novelty determined using RED	N/A	74.6	11	0.666392149	N/A	k__Bacteria	(UID2328)	3167	126	75	90.44	4.38	0	3.559500003	0.834038513	2.528611275	1.801219403	2.544062985	0.904575754	6.915911391	3.085121056	4.407864579	1.352615551	1.515546435	1.320899128
114503.18	d__Bacteria;p__Firmicutes;c__Bacilli;o__Acholeplasmatales;f__;g__;s__	N/A	N/A	N/A	N/A	N/A	N/A	N/A	N/A	N/A	d__Bacteria;p__Firmicutes;c__Bacilli;o__Acholeplasmatales;f__;g__;s__	Placement	taxonomic novelty determined using RED	N/A	39.6	11	0.653631862	N/A	o__Clostridiales	(UID1120)	304	247	141	97.52	0.35	0	3.720573236	0.978548581	2.748959767	2.035967689	2.780048061	1.017705497	6.799764583	3.320791136	6.016743786	1.529024544	1.654377431	1.392744207
114503.18	d__Bacteria;p__Firmicutes;c__Bacilli;o__Acholeplasmatales;f__;g__;s__	N/A	N/A	N/A	N/A	N/A	N/A	N/A	N/A	N/A	d__Bacteria;p__Firmicutes;c__Bacilli;o__Acholeplasmatales;f__;g__;s__	Placement	taxonomic novelty determined using RED	N/A	39.6	11	0.653631862	N/A	k__Bacteria	(UID2328)	3167	126	75	55.11	6.12	0	3.720573236	0.978548581	2.748959767	2.035967689	2.780048061	1.017705497	6.799764583	3.320791136	6.016743786	1.529024544	1.654377431	1.392744207
114503.181	d__Bacteria;p__Firmicutes;c__Bacilli;o__ML615J-28;f__CAG-698;g__CAG-698;s__	N/A	N/A	N/A	N/A	N/A	N/A	N/A	N/A	N/A	d__Bacteria;p__Firmicutes;c__Bacilli;o__ML615J-28;f__CAG-698;g__;s__	Placement	taxonomic novelty determined using RED	N/A	92.2	11	0.880573428	N/A	k__Bacteria	(UID2328)	3167	126	75	98.67	1.33	100	17.05336135	10.96760269	12.12770712	13.95474673	30.80812558	34.62151538	23.58285731	25.17512385	31.75038269	14.27708788	3.713407558	44.63340962
114496.89	d__Bacteria;p__Firmicutes;c__Bacilli;o__ML615J-28;f__CAG-698;g__CAG-698;s__	N/A	N/A	N/A	N/A	N/A	N/A	N/A	N/A	N/A	d__Bacteria;p__Firmicutes;c__Bacilli;o__ML615J-28;f__CAG-698;g__;s__	Placement	taxonomic novelty determined using RED	N/A	88.06	11	0.880513646	N/A	k__Bacteria	(UID2328)	3167	126	75	94.67	0	0	18.33117197	11.88041645	13.09040618	14.96312105	33.21642237	37.01513026	25.22075013	26.85562368	33.80529079	15.19774868	3.983780118	47.62840789
114495.199	d__Bacteria;p__Firmicutes;c__Bacilli;o__ML615J-28;f__CAG-698;g__CAG-698;s__	N/A	N/A	N/A	N/A	N/A	N/A	N/A	N/A	N/A	d__Bacteria;p__Firmicutes;c__Bacilli;o__ML615J-28;f__CAG-698;g__;s__	Placement	taxonomic novelty determined using RED	N/A	91.27	11	0.880227634	N/A	k__Bacteria	(UID2328)	3167	126	75	97.33	1.33	100	17.90610476	11.54752452	12.9177781	14.68184714	32.49792381	36.91942381	24.9971881	26.63620238	33.29446429	14.85098071	3.897011429	46.92714762
114498.122	d__Bacteria;p__Firmicutes;c__Bacilli;o__ML615J-28;f__CAG-698;g__CAG-698;s__	N/A	N/A	N/A	N/A	N/A	N/A	N/A	N/A	N/A	d__Bacteria;p__Firmicutes;c__Bacilli;o__ML615J-28;f__CAG-698;g__;s__	Placement	taxonomic novelty determined using RED	N/A	88.08	11	0.880199134	N/A	k__Bacteria	(UID2328)	3167	126	75	95.56	0	0	18.75870217	12.08722152	13.77608565	15.68964065	35.12879783	39.19037174	26.41990435	27.9323587	35.35581087	15.93965957	4.18756413	49.35348043
114500.219	d__Bacteria;p__Firmicutes;c__Bacilli;o__ML615J-28;f__CAG-698;g__CAG-698;s__	N/A	N/A	N/A	N/A	N/A	N/A	N/A	N/A	N/A	d__Bacteria;p__Firmicutes;c__Bacilli;o__ML615J-28;f__CAG-698;g__;s__	Placement	taxonomic novelty determined using RED	N/A	91.87	11	0.880081209	N/A	k__Bacteria	(UID2328)	3167	126	75	97.33	1.33	100	17.10541035	11.1605286	12.56361421	14.11534175	31.70318947	35.63200877	24.03269158	25.50240509	31.9199193	14.33031228	3.631363088	45.37677719
114499.103	d__Bacteria;p__Firmicutes;c__Bacilli;o__ML615J-28;f__CAG-698;g__CAG-698;s__	N/A	N/A	N/A	N/A	N/A	N/A	N/A	N/A	N/A	d__Bacteria;p__Firmicutes;c__Bacilli;o__ML615J-28;f__CAG-698;g__;s__	Placement	taxonomic novelty determined using RED	N/A	92.1	11	0.880044623	N/A	k__Bacteria	(UID2328)	3167	126	75	98.67	2.67	100	18.627575	11.82401438	13.34752792	14.98774042	34.24852708	38.41523333	25.71098125	27.51984188	34.28436458	15.52996167	3.94485	49.21933542
114504.134	d__Bacteria;p__Firmicutes;c__Bacilli;o__ML615J-28;f__CAG-698;g__CAG-698;s__	N/A	N/A	N/A	N/A	N/A	N/A	N/A	N/A	N/A	d__Bacteria;p__Firmicutes;c__Bacilli;o__ML615J-28;f__CAG-698;g__;s__	Placement	taxonomic novelty determined using RED	N/A	91.57	11	0.879771095	N/A	k__Bacteria	(UID2328)	3167	126	75	98.67	0	0	17.7486776	11.1490088	12.8321148	14.6200708	32.372736	36.578536	24.198211	25.9790806	32.96739	15.1413826	3.9061556	46.317994
114501.11	d__Bacteria;p__Firmicutes;c__Bacilli;o__ML615J-28;f__CAG-698;g__CAG-698;s__	N/A	N/A	N/A	N/A	N/A	N/A	N/A	N/A	N/A	d__Bacteria;p__Firmicutes;c__Bacilli;o__ML615J-28;f__CAG-698;g__;s__	Placement	taxonomic novelty determined using RED	N/A	90.75	11	0.879667509	N/A	k__Bacteria	(UID2328)	3167	126	75	96	0	0	18.9503625	11.90937075	13.9173735	15.708088	34.4277575	39.1678225	26.5385175	28.0783375	35.05676	15.76022025	3.86200325	50.2951225
114501.11	d__Bacteria;p__Firmicutes;c__Bacilli;o__ML615J-28;f__CAG-698;g__CAG-698;s__	N/A	N/A	N/A	N/A	N/A	N/A	N/A	N/A	N/A	d__Bacteria;p__Firmicutes;c__Bacilli;o__ML615J-28;f__CAG-698;g__;s__	Placement	taxonomic novelty determined using RED	N/A	90.75	11	0.879667509	N/A	k__Bacteria	(UID2328)	3167	126	75	59.82	1.33	100	18.9503625	11.90937075	13.9173735	15.708088	34.4277575	39.1678225	26.5385175	28.0783375	35.05676	15.76022025	3.86200325	50.2951225
114495.99	d__Bacteria;p__Firmicutes;c__Bacilli;o__ML615J-28;f__CAG-698;g__CAG-698;s__	N/A	N/A	N/A	N/A	N/A	N/A	N/A	N/A	N/A	d__Bacteria;p__Firmicutes;c__Bacilli;o__ML615J-28;f__CAG-698;g__;s__	Placement	taxonomic novelty determined using RED	N/A	83.25	11	0.874671893	N/A	k__Bacteria	(UID2328)	3167	126	75	94.67	2	0	6.120974879	1.282500229	3.532333916	3.231347888	5.932658948	5.078143994	15.20537818	3.777303409	4.827278221	4.020779318	2.254400093	4.173294139
114501.193	d__Bacteria;p__Firmicutes;c__Bacilli;o__ML615J-28;f__CAG-698;g__CAG-698;s__	N/A	N/A	N/A	N/A	N/A	N/A	N/A	N/A	N/A	d__Bacteria;p__Firmicutes;c__Bacilli;o__ML615J-28;f__CAG-698;g__;s__	Placement	taxonomic novelty determined using RED	N/A	79.19	11	0.87200535	N/A	k__Bacteria	(UID2328)	3167	126	75	92.67	0	0	5.936873443	1.269041526	3.628571721	3.252015541	6.06430418	5.202056721	15.75566902	3.801919508	4.899005443	4.067741951	2.281144426	4.383987541
114496.4	d__Bacteria;p__Cyanobacteria;c__Vampirovibrionia;o__Gastranaerophilales;f__Gastranaerophilaceae;g__UBA6984;s__	N/A	N/A	N/A	N/A	N/A	N/A	N/A	N/A	N/A	d__Bacteria;p__Cyanobacteria;c__Vampirovibrionia;o__Gastranaerophilales;f__Gastranaerophilaceae;g__UBA6984;s__	Placement	taxonomic classification fully defined by topology	N/A	33.85	11	0.979601709	N/A	k__Bacteria	(UID2328)	3167	126	75	97.33	4.11	0	25.94365773	4.291064309	0.37816546	15.19505099	0.121825236	2.665174163	0.224617853	1.546410721	0.250471035	6.205242818	0.064713497	19.12727851
114496.4	d__Bacteria;p__Cyanobacteria;c__Vampirovibrionia;o__Gastranaerophilales;f__Gastranaerophilaceae;g__UBA6984;s__	N/A	N/A	N/A	N/A	N/A	N/A	N/A	N/A	N/A	d__Bacteria;p__Cyanobacteria;c__Vampirovibrionia;o__Gastranaerophilales;f__Gastranaerophilaceae;g__UBA6984;s__	Placement	taxonomic classification fully defined by topology	N/A	33.85	11	0.979601709	N/A	k__Bacteria	(UID1453)	901	171	117	39.43	0	0	25.94365773	4.291064309	0.37816546	15.19505099	0.121825236	2.665174163	0.224617853	1.546410721	0.250471035	6.205242818	0.064713497	19.12727851
114504.145	d__Bacteria;p__Actinobacteriota;c__Coriobacteriia;o__Coriobacteriales;f__Atopobiaceae;g__Olsenella_B;s__	N/A	N/A	N/A	N/A	N/A	N/A	N/A	N/A	N/A	d__Bacteria;p__Actinobacteriota;c__Coriobacteriia;o__Coriobacteriales;f__Atopobiaceae;g__Olsenella_B;s__	Placement	taxonomic classification fully defined by topology	GCF_900119625.1, s__Olsenella_B sp900119625, 95.0, 90.38, 0.78; GCF_900111695.1, s__Olsenella_B sp900111695, 95.0, 89.91, 0.79; GCF_000752675.2, s__Olsenella_B sp000752675, 95.0, 88.54, 0.78; GCF_001494635.1, s__Olsenella_B scatoligenes, 95.0, 88.45, 0.76; GCA_900315375.1, s__Olsenella_B sp900315375, 95.0, 80.31, 0.41	88.95	11	0.984113112	N/A	p__Actinobacteria	(UID2112)	31	211	124	97.7	0	0	6.136675238	17.22378714	5.597101429	17.14335238	18.79197857	3.150077857	45.41638571	4.362839524	9.72605881	28.66210476	34.46833333	3.474436429
114501.96	d__Bacteria;p__Actinobacteriota;c__Coriobacteriia;o__Coriobacteriales;f__Atopobiaceae;g__Olsenella_B;s__	N/A	N/A	N/A	N/A	N/A	N/A	N/A	N/A	N/A	d__Bacteria;p__Actinobacteriota;c__Coriobacteriia;o__Coriobacteriales;f__Atopobiaceae;g__Olsenella_B;s__	Placement	taxonomic classification fully defined by topology	GCF_900119625.1, s__Olsenella_B sp900119625, 95.0, 90.37, 0.79; GCF_900111695.1, s__Olsenella_B sp900111695, 95.0, 90.0, 0.77; GCF_000752675.2, s__Olsenella_B sp000752675, 95.0, 88.57, 0.77; GCF_001494635.1, s__Olsenella_B scatoligenes, 95.0, 88.52, 0.76; GCA_900315375.1, s__Olsenella_B sp900315375, 95.0, 80.37, 0.42	95.18	11	0.982777645	N/A	p__Actinobacteria	(UID2112)	31	211	124	100	0.4	0	5.915424073	16.7062178	5.561	17.24945122	18.36521951	3.312835366	44.25320976	4.344065122	9.728336341	28.38720244	34.9190122	3.548844146
114498.47	d__Bacteria;p__Actinobacteriota;c__Coriobacteriia;o__Coriobacteriales;f__Atopobiaceae;g__Olsenella_B;s__	N/A	N/A	N/A	N/A	N/A	N/A	N/A	N/A	N/A	d__Bacteria;p__Actinobacteriota;c__Coriobacteriia;o__Coriobacteriales;f__Atopobiaceae;g__Olsenella_B;s__	Placement	taxonomic classification fully defined by topology	GCF_900119625.1, s__Olsenella_B sp900119625, 95.0, 90.23, 0.77; GCF_900111695.1, s__Olsenella_B sp900111695, 95.0, 89.88, 0.79; GCF_000752675.2, s__Olsenella_B sp000752675, 95.0, 88.53, 0.79; GCF_001494635.1, s__Olsenella_B scatoligenes, 95.0, 88.41, 0.78; GCA_900315375.1, s__Olsenella_B sp900315375, 95.0, 80.39, 0.44	93.73	11	0.982749084	N/A	p__Actinobacteria	(UID2112)	31	211	124	99.19	0	0	5.95343087	16.90336957	5.661978696	16.80193478	18.47551304	3.309877391	44.04605217	4.498552609	9.559608478	27.88162826	34.19838478	3.582442609
114499.93	d__Bacteria;p__Actinobacteriota;c__Coriobacteriia;o__Coriobacteriales;f__Atopobiaceae;g__Olsenella_B;s__	N/A	N/A	N/A	N/A	N/A	N/A	N/A	N/A	N/A	d__Bacteria;p__Actinobacteriota;c__Coriobacteriia;o__Coriobacteriales;f__Atopobiaceae;g__Olsenella_B;s__	Placement	taxonomic classification fully defined by topology	GCF_900119625.1, s__Olsenella_B sp900119625, 95.0, 90.31, 0.77; GCF_900111695.1, s__Olsenella_B sp900111695, 95.0, 89.88, 0.77; GCF_001494635.1, s__Olsenella_B scatoligenes, 95.0, 88.53, 0.76; GCF_000752675.2, s__Olsenella_B sp000752675, 95.0, 88.46, 0.76; GCA_900315375.1, s__Olsenella_B sp900315375, 95.0, 80.48, 0.42	93.97	11	0.982187715	N/A	p__Actinobacteria	(UID2112)	31	211	124	99.73	0	0	6.004501493	16.78668597	5.67373806	16.9486794	18.38343284	3.215712239	44.07829701	4.407989552	9.484980597	28.46929701	34.56448657	3.506205522
114496.98	d__Bacteria;p__Actinobacteriota;c__Coriobacteriia;o__Coriobacteriales;f__Atopobiaceae;g__Olsenella_B;s__	N/A	N/A	N/A	N/A	N/A	N/A	N/A	N/A	N/A	d__Bacteria;p__Actinobacteriota;c__Coriobacteriia;o__Coriobacteriales;f__Atopobiaceae;g__Olsenella_B;s__	Placement	taxonomic classification fully defined by topology	GCF_900119625.1, s__Olsenella_B sp900119625, 95.0, 90.32, 0.79; GCF_900111695.1, s__Olsenella_B sp900111695, 95.0, 89.91, 0.79; GCF_000752675.2, s__Olsenella_B sp000752675, 95.0, 88.52, 0.78; GCF_001494635.1, s__Olsenella_B scatoligenes, 95.0, 88.41, 0.77; GCA_900315375.1, s__Olsenella_B sp900315375, 95.0, 80.28, 0.44	92.9	11	0.982125015	N/A	p__Actinobacteria	(UID2112)	31	211	124	98.79	0.81	0	5.863610472	16.87952717	5.349276604	16.3940217	18.08089783	3.170028396	43.45430943	4.368758585	9.324453774	27.60573113	33.62117547	3.275722783
114495.237	d__Bacteria;p__Actinobacteriota;c__Coriobacteriia;o__Coriobacteriales;f__Atopobiaceae;g__Olsenella_B;s__	N/A	N/A	N/A	N/A	N/A	N/A	N/A	N/A	N/A	d__Bacteria;p__Actinobacteriota;c__Coriobacteriia;o__Coriobacteriales;f__Atopobiaceae;g__Olsenella_B;s__	Placement	taxonomic classification fully defined by topology	GCF_900119625.1, s__Olsenella_B sp900119625, 95.0, 89.68, 0.76; GCF_900111695.1, s__Olsenella_B sp900111695, 95.0, 89.5, 0.77; GCF_000752675.2, s__Olsenella_B sp000752675, 95.0, 87.99, 0.78; GCF_001494635.1, s__Olsenella_B scatoligenes, 95.0, 87.94, 0.73; GCA_900315375.1, s__Olsenella_B sp900315375, 95.0, 80.29, 0.41	77.94	11	0.979560057	N/A	p__Actinobacteria	(UID2112)	31	211	124	92.6	5.37	30.77	6.25757261	17.28095871	5.467673643	17.02668245	18.47126047	3.172883842	45.00384674	4.389093643	9.487131085	28.24204145	34.09218933	3.383517853
114499.26	d__Bacteria;p__Actinobacteriota;c__Coriobacteriia;o__Coriobacteriales;f__Atopobiaceae;g__RUG440;s__	N/A	N/A	N/A	N/A	N/A	N/A	N/A	N/A	N/A	d__Bacteria;p__Actinobacteriota;c__Coriobacteriia;o__Coriobacteriales;f__Atopobiaceae;g__;s__	Placement	taxonomic novelty determined using RED	N/A	92.86	11	0.942481539	N/A	p__Actinobacteria	(UID2112)	31	211	124	98.79	2.96	40	4.926409875	6.781261538	1.910239263	1.79535015	9.936921088	6.234162069	1.903353539	4.767650268	3.443555361	1.503604948	0.774166258	8.616898249
114506.91	d__Bacteria;p__Actinobacteriota;c__Coriobacteriia;o__Coriobacteriales;f__Atopobiaceae;g__RUG440;s__	N/A	N/A	N/A	N/A	N/A	N/A	N/A	N/A	N/A	d__Bacteria;p__Actinobacteriota;c__Coriobacteriia;o__Coriobacteriales;f__Atopobiaceae;g__;s__	Placement	taxonomic novelty determined using RED	N/A	89.4	11	0.941773255	N/A	p__Actinobacteria	(UID2112)	31	211	124	95.56	2.42	0	4.95491911	6.650703742	1.840606671	1.793971417	9.795680419	6.278913196	1.911006097	4.768295234	3.456238269	1.547963558	0.776700576	8.982862163
114500.5	d__Bacteria;p__Actinobacteriota;c__Coriobacteriia;o__Coriobacteriales;f__Atopobiaceae;g__RUG440;s__	N/A	N/A	N/A	N/A	N/A	N/A	N/A	N/A	N/A	d__Bacteria;p__Actinobacteriota;c__Coriobacteriia;o__Coriobacteriales;f__Atopobiaceae;g__;s__	Placement	taxonomic novelty determined using RED	N/A	87.72	11	0.941400309	N/A	g__Prevotella	(UID2724)	55	567	296	92.23	0.51	25	5.119791953	6.855491066	1.917789062	1.820777186	9.962946057	6.789648029	1.951393263	4.826638333	3.509856975	1.568857704	0.794958441	8.858102509
114500.5	d__Bacteria;p__Actinobacteriota;c__Coriobacteriia;o__Coriobacteriales;f__Atopobiaceae;g__RUG440;s__	N/A	N/A	N/A	N/A	N/A	N/A	N/A	N/A	N/A	d__Bacteria;p__Actinobacteriota;c__Coriobacteriia;o__Coriobacteriales;f__Atopobiaceae;g__;s__	Placement	taxonomic novelty determined using RED	N/A	87.72	11	0.941400309	N/A	p__Actinobacteria	(UID2112)	31	211	124	91.53	2	25	5.119791953	6.855491066	1.917789062	1.820777186	9.962946057	6.789648029	1.951393263	4.826638333	3.509856975	1.568857704	0.794958441	8.858102509
114496.1	d__Bacteria;p__Actinobacteriota;c__Coriobacteriia;o__Coriobacteriales;f__Atopobiaceae;g__Olsenella_C;s__	N/A	N/A	N/A	N/A	N/A	N/A	N/A	N/A	N/A	d__Bacteria;p__Actinobacteriota;c__Coriobacteriia;o__Coriobacteriales;f__Atopobiaceae;g__Olsenella_C;s__	Placement	taxonomic classification fully defined by topology	N/A	19.37	11	0.984508418	N/A	p__Firmicutes	(UID1022)	100	295	158	92.81	9.17	13.79	1.173875413	4.419489877	2.241495925	3.353443442	1.132947337	1.292583234	1.974843973	1.174207259	1.255856353	4.18091427	2.463728548	1.052002534
114496.1	d__Bacteria;p__Actinobacteriota;c__Coriobacteriia;o__Coriobacteriales;f__Atopobiaceae;g__Olsenella_C;s__	N/A	N/A	N/A	N/A	N/A	N/A	N/A	N/A	N/A	d__Bacteria;p__Actinobacteriota;c__Coriobacteriia;o__Coriobacteriales;f__Atopobiaceae;g__Olsenella_C;s__	Placement	taxonomic classification fully defined by topology	N/A	19.37	11	0.984508418	N/A	k__Bacteria	(UID203)	5449	104	58	30.25	5.17	0	1.173875413	4.419489877	2.241495925	3.353443442	1.132947337	1.292583234	1.974843973	1.174207259	1.255856353	4.18091427	2.463728548	1.052002534
114496.1	d__Bacteria;p__Actinobacteriota;c__Coriobacteriia;o__Coriobacteriales;f__Atopobiaceae;g__Olsenella_C;s__	N/A	N/A	N/A	N/A	N/A	N/A	N/A	N/A	N/A	d__Bacteria;p__Actinobacteriota;c__Coriobacteriia;o__Coriobacteriales;f__Atopobiaceae;g__Olsenella_C;s__	Placement	taxonomic classification fully defined by topology	N/A	19.37	11	0.984508418	N/A	root	(UID1)	5656	56	24	0	0	0	1.173875413	4.419489877	2.241495925	3.353443442	1.132947337	1.292583234	1.974843973	1.174207259	1.255856353	4.18091427	2.463728548	1.052002534
114504.13	d__Bacteria;p__Patescibacteria;c__Saccharimonadia;o__Saccharimonadales;f__Saccharimonadaceae;g__UBA2866;s__	N/A	N/A	N/A	N/A	N/A	GCA_002393165.1	d__Bacteria;p__Patescibacteria;c__Saccharimonadia;o__Saccharimonadales;f__Saccharimonadaceae;g__UBA2866;s__UBA2866 sp002393165	78.86	0.48	d__Bacteria;p__Patescibacteria;c__Saccharimonadia;o__Saccharimonadales;f__Saccharimonadaceae;g__UBA2866;s__	Placement	taxonomic classification fully defined by topology	GCA_002309075.1, s__UBA2866 sp002309075, 95.0, 78.11, 0.33; GCA_002371235.1, s__UBA2866 sp002371235, 95.0, 78.1, 0.22; GCA_002363125.1, s__UBA2866 sp002363125, 95.0, 77.36, 0.32; GCA_002350545.1, s__UBA2866 sp002350545, 95.0, 77.12, 0.25	68.35	11	0.978936465	N/A	p__Bacteroidetes	(UID2605)	350	316	210	96.03	1.9	0	6.13888931	0.271377407	10.62928103	3.203041034	0.3420704	0.706600862	1.693804828	7.190041724	18.02282069	11.86965552	1.51193231	0.352221862
114504.13	d__Bacteria;p__Patescibacteria;c__Saccharimonadia;o__Saccharimonadales;f__Saccharimonadaceae;g__UBA2866;s__	N/A	N/A	N/A	N/A	N/A	GCA_002393165.1	d__Bacteria;p__Patescibacteria;c__Saccharimonadia;o__Saccharimonadales;f__Saccharimonadaceae;g__UBA2866;s__UBA2866 sp002393165	78.86	0.48	d__Bacteria;p__Patescibacteria;c__Saccharimonadia;o__Saccharimonadales;f__Saccharimonadaceae;g__UBA2866;s__	Placement	taxonomic classification fully defined by topology	GCA_002309075.1, s__UBA2866 sp002309075, 95.0, 78.11, 0.33; GCA_002371235.1, s__UBA2866 sp002371235, 95.0, 78.1, 0.22; GCA_002363125.1, s__UBA2866 sp002363125, 95.0, 77.36, 0.32; GCA_002350545.1, s__UBA2866 sp002350545, 95.0, 77.12, 0.25	68.35	11	0.978936465	N/A	k__Bacteria	(UID1453)	901	171	117	61.03	0	0	6.13888931	0.271377407	10.62928103	3.203041034	0.3420704	0.706600862	1.693804828	7.190041724	18.02282069	11.86965552	1.51193231	0.352221862
114495.253	d__Bacteria;p__Riflebacteria;c__UBA8953;o__UBA8953;f__UBA8953;g__RUG334;s__	N/A	N/A	N/A	N/A	N/A	GCA_900317935.1	d__Bacteria;p__Riflebacteria;c__UBA8953;o__UBA8953;f__UBA8953;g__RUG334;s__RUG334 sp900317935	81.3	0.47	d__Bacteria;p__Riflebacteria;c__UBA8953;o__UBA8953;f__UBA8953;g__;s__	Placement	taxonomic novelty determined using RED	N/A	91.25	11	0.969980453	N/A	k__Bacteria	(UID2328)	3167	126	75	96	8.27	0	8.180680651	1.797144419	4.858524945	2.593615279	4.486979479	7.047209495	1.152395142	5.001167552	3.624176127	2.285952443	0.668721385	4.94325051
114501.34	d__Bacteria;p__Spirochaetota;c__Spirochaetia;o__Treponematales;f__Treponemataceae;g__Treponema_D;s__	N/A	N/A	N/A	N/A	N/A	N/A	N/A	N/A	N/A	d__Bacteria;p__Spirochaetota;c__Spirochaetia;o__Treponematales;f__Treponemataceae;g__Treponema_D;s__	Placement	taxonomic classification fully defined by topology	GCA_900317625.1, s__Treponema_D sp900317625, 95.0, 77.47, 0.25	81.61	11	0.961083354	N/A	f__Spirochaetaceae	(UID2535)	33	249	143	93.8	1.54	28.57	2.14462022	1.895638167	2.816677092	4.294481596	9.824658723	7.231538227	8.111033936	2.069368106	7.329600816	2.34868094	6.494221383	6.203845957
114500.121	d__Bacteria;p__Spirochaetota;c__Spirochaetia;o__Treponematales;f__Treponemataceae;g__Treponema_D;s__	N/A	N/A	N/A	N/A	N/A	N/A	N/A	N/A	N/A	d__Bacteria;p__Spirochaetota;c__Spirochaetia;o__Treponematales;f__Treponemataceae;g__Treponema_D;s__	Placement	taxonomic classification fully defined by topology	GCA_900317625.1, s__Treponema_D sp900317625, 95.0, 77.77, 0.25	81.77	11	0.961019069	N/A	f__Spirochaetaceae	(UID2535)	33	249	143	96.15	2.45	25	2.103698794	1.876097574	2.831862459	4.154278277	9.786152973	7.267262027	8.038826115	2.029756831	7.249208649	2.325723662	6.39019652	6.069840068
114499.166	d__Bacteria;p__Spirochaetota;c__Spirochaetia;o__Treponematales;f__Treponemataceae;g__Treponema_D;s__	N/A	N/A	N/A	N/A	N/A	N/A	N/A	N/A	N/A	d__Bacteria;p__Spirochaetota;c__Spirochaetia;o__Treponematales;f__Treponemataceae;g__Treponema_D;s__	Placement	taxonomic classification fully defined by topology	GCA_900317625.1, s__Treponema_D sp900317625, 95.0, 77.7, 0.25; GCA_002478955.1, s__Treponema_D sp002478955, 95.0, 77.44, 0.21	86.83	11	0.96085105	N/A	f__Spirochaetaceae	(UID2535)	33	249	143	98.06	4.03	25	2.190507907	1.893246152	2.778176681	4.276941578	9.708884951	7.274202309	8.202039804	2.036801157	7.283881225	2.374682696	6.386851814	5.970850931
114500.2	d__Bacteria;p__Spirochaetota;c__Spirochaetia;o__Sphaerochaetales;f__Sphaerochaetaceae;g__UBA9732;s__	N/A	N/A	N/A	N/A	N/A	GCA_900321635.1	d__Bacteria;p__Spirochaetota;c__Spirochaetia;o__Sphaerochaetales;f__Sphaerochaetaceae;g__UBA9732;s__UBA9732 sp900321635	79.64	0.29	d__Bacteria;p__Spirochaetota;c__Spirochaetia;o__Sphaerochaetales;f__Sphaerochaetaceae;g__UBA9732;s__	Placement	taxonomic classification fully defined by topology	GCA_003456855.1, s__UBA9732 sp003456855, 95.0, 79.28, 0.28	69.88	11	0.961910774	Genome has more than 17.5% of markers with multiple hits	f__Lachnospiraceae	(UID1255)	90	354	174	93.92	2.7	0	1.858249567	2.144614912	1.072104644	1.195989077	3.437285425	5.242070852	1.182146704	2.613787895	2.621506505	1.16850689	0.981496692	5.667993179
114500.2	d__Bacteria;p__Spirochaetota;c__Spirochaetia;o__Sphaerochaetales;f__Sphaerochaetaceae;g__UBA9732;s__	N/A	N/A	N/A	N/A	N/A	GCA_900321635.1	d__Bacteria;p__Spirochaetota;c__Spirochaetia;o__Sphaerochaetales;f__Sphaerochaetaceae;g__UBA9732;s__UBA9732 sp900321635	79.64	0.29	d__Bacteria;p__Spirochaetota;c__Spirochaetia;o__Sphaerochaetales;f__Sphaerochaetaceae;g__UBA9732;s__	Placement	taxonomic classification fully defined by topology	GCA_003456855.1, s__UBA9732 sp003456855, 95.0, 79.28, 0.28	69.88	11	0.961910774	Genome has more than 17.5% of markers with multiple hits	k__Bacteria	(UID2495)	2993	142	88	76.3	23.3	65.38	1.858249567	2.144614912	1.072104644	1.195989077	3.437285425	5.242070852	1.182146704	2.613787895	2.621506505	1.16850689	0.981496692	5.667993179
114500.2	d__Bacteria;p__Spirochaetota;c__Spirochaetia;o__Sphaerochaetales;f__Sphaerochaetaceae;g__UBA9732;s__	N/A	N/A	N/A	N/A	N/A	GCA_900321635.1	d__Bacteria;p__Spirochaetota;c__Spirochaetia;o__Sphaerochaetales;f__Sphaerochaetaceae;g__UBA9732;s__UBA9732 sp900321635	79.64	0.29	d__Bacteria;p__Spirochaetota;c__Spirochaetia;o__Sphaerochaetales;f__Sphaerochaetaceae;g__UBA9732;s__	Placement	taxonomic classification fully defined by topology	GCA_003456855.1, s__UBA9732 sp003456855, 95.0, 79.28, 0.28	69.88	11	0.961910774	Genome has more than 17.5% of markers with multiple hits	o__Clostridiales	(UID1120)	304	247	141	20.99	0	0	1.858249567	2.144614912	1.072104644	1.195989077	3.437285425	5.242070852	1.182146704	2.613787895	2.621506505	1.16850689	0.981496692	5.667993179
114505.34	d__Bacteria;p__Bacteroidota;c__Bacteroidia;o__Bacteroidales;f__Bacteroidaceae;g__Prevotella;s__	N/A	N/A	N/A	N/A	N/A	GCA_900317685.1	d__Bacteria;p__Bacteroidota;c__Bacteroidia;o__Bacteroidales;f__Bacteroidaceae;g__Prevotella;s__Prevotella sp900317685	89.36	0.7	d__Bacteria;p__Bacteroidota;c__Bacteroidia;o__Bacteroidales;f__Bacteroidaceae;g__Prevotella;s__	Placement	taxonomic classification fully defined by topology	GCA_002481295.1, s__Prevotella sp002481295, 95.0, 90.52, 0.69; GCA_002350355.1, s__Prevotella sp002350355, 95.0, 89.32, 0.67; GCA_900319905.1, s__Prevotella sp900319905, 95.0, 78.16, 0.23; GCA_900315835.1, s__Prevotella sp900315835, 95.0, 77.87, 0.24; GCA_002353825.1, s__Prevotella sp002353825, 95.0, 77.81, 0.19	82.04	11	0.99798442	N/A	g__Prevotella	(UID2724)	55	567	296	95.63	2.85	30.77	2.663595818	5.865577329	1.05066384	10.57374113	11.21735264	0.669942621	16.25739455	0.666604452	3.838209459	14.05995719	9.683317911	2.466274829
114499.101	d__Bacteria;p__Bacteroidota;c__Bacteroidia;o__Bacteroidales;f__Bacteroidaceae;g__Prevotella;s__	N/A	N/A	N/A	N/A	N/A	N/A	N/A	N/A	N/A	d__Bacteria;p__Bacteroidota;c__Bacteroidia;o__Bacteroidales;f__Bacteroidaceae;g__Prevotella;s__	Placement	taxonomic classification fully defined by topology	GCA_002481295.1, s__Prevotella sp002481295, 95.0, 90.83, 0.76; GCA_900317685.1, s__Prevotella sp900317685, 95.0, 89.58, 0.7; GCA_002350355.1, s__Prevotella sp002350355, 95.0, 89.38, 0.73; GCA_900319905.1, s__Prevotella sp900319905, 95.0, 78.21, 0.23; GCA_900315955.1, s__Prevotella sp900315955, 95.0, 78.14, 0.23; GCA_900315835.1, s__Prevotella sp900315835, 95.0, 78.0, 0.27; GCA_002353825.1, s__Pre…	86.49	11	0.996637778	N/A	g__Prevotella	(UID2724)	55	567	296	96.39	3.49	8.33	2.767340667	5.8899312	1.031345247	10.62920093	11.1502862	0.674263863	16.53520667	0.679584669	3.9271207	14.32642953	9.7925246	2.477388127
114504.72	d__Bacteria;p__Bacteroidota;c__Bacteroidia;o__Bacteroidales;f__Bacteroidaceae;g__Prevotella;s__	N/A	N/A	N/A	N/A	N/A	N/A	N/A	N/A	N/A	d__Bacteria;p__Bacteroidota;c__Bacteroidia;o__Bacteroidales;f__Bacteroidaceae;g__Prevotella;s__	Placement	taxonomic classification fully defined by topology	GCA_002481295.1, s__Prevotella sp002481295, 95.0, 90.83, 0.75; GCA_900317685.1, s__Prevotella sp900317685, 95.0, 89.56, 0.71; GCA_002350355.1, s__Prevotella sp002350355, 95.0, 89.47, 0.72; GCA_900319905.1, s__Prevotella sp900319905, 95.0, 78.28, 0.23; GCA_900315835.1, s__Prevotella sp900315835, 95.0, 78.26, 0.26; GCA_900315955.1, s__Prevotella sp900315955, 95.0, 78.19, 0.22; GCA_002353825.1, s__P…	94.96	11	0.996605895	N/A	g__Prevotella	(UID2724)	55	567	296	94.58	0.68	33.33	2.744110469	5.988715	1.023219922	10.87310781	11.47864094	0.695152953	16.70071406	0.699927953	3.9241575	14.29991469	9.896606719	2.485168906
114498.72	d__Bacteria;p__Bacteroidota;c__Bacteroidia;o__Bacteroidales;f__Bacteroidaceae;g__Prevotella;s__	N/A	N/A	N/A	N/A	N/A	N/A	N/A	N/A	N/A	d__Bacteria;p__Bacteroidota;c__Bacteroidia;o__Bacteroidales;f__Bacteroidaceae;g__Prevotella;s__	Placement	taxonomic classification fully defined by topology	GCA_002481295.1, s__Prevotella sp002481295, 95.0, 90.76, 0.78; GCA_002350355.1, s__Prevotella sp002350355, 95.0, 89.55, 0.76; GCA_900317685.1, s__Prevotella sp900317685, 95.0, 89.52, 0.73; GCF_000424185.1, s__Prevotella sp000424185, 95.0, 78.41, 0.22; GCA_900319905.1, s__Prevotella sp900319905, 95.0, 78.32, 0.24; GCA_900315955.1, s__Prevotella sp900315955, 95.0, 78.22, 0.23; GCA_900315835.1, s__P…	94.76	11	0.996569297	N/A	g__Prevotella	(UID2724)	55	567	296	98.62	2.08	8.33	2.719644115	5.762360096	0.988350212	10.4037849	10.94488471	0.684602337	16.04023635	0.643934169	3.803213365	13.7880426	9.479256731	2.430843942
114504.46	d__Bacteria;p__Bacteroidota;c__Bacteroidia;o__Bacteroidales;f__Bacteroidaceae;g__Prevotella;s__	N/A	N/A	N/A	N/A	N/A	GCF_000426565.1	d__Bacteria;p__Bacteroidota;c__Bacteroidia;o__Bacteroidales;f__Bacteroidaceae;g__Prevotella;s__Prevotella albensis	93.52	0.87	d__Bacteria;p__Bacteroidota;c__Bacteroidia;o__Bacteroidales;f__Bacteroidaceae;g__Prevotella;s__	Placement	taxonomic classification fully defined by topology	N/A	96.05	11	0.997378427	N/A	g__Prevotella	(UID2724)	55	567	296	94.53	0.51	25	18.12588235	74.57032941	30.69887647	45.53624706	72.08861765	24.42975294	41.44998235	34.24611176	72.87458235	141.1677647	39.40532353	33.82387647
114503.176	d__Bacteria;p__Bacteroidota;c__Bacteroidia;o__Bacteroidales;f__Bacteroidaceae;g__Prevotella;s__	N/A	N/A	N/A	N/A	N/A	GCF_000426565.1	d__Bacteria;p__Bacteroidota;c__Bacteroidia;o__Bacteroidales;f__Bacteroidaceae;g__Prevotella;s__Prevotella albensis	93.58	0.88	d__Bacteria;p__Bacteroidota;c__Bacteroidia;o__Bacteroidales;f__Bacteroidaceae;g__Prevotella;s__	Placement	taxonomic classification fully defined by topology	N/A	95.18	11	0.997362173	N/A	g__Prevotella	(UID2724)	55	567	296	90.81	0.51	25	17.43322667	72.72983333	30.43892667	44.32827333	70.22599333	23.89044	39.67999333	33.74686667	71.08672	140.3698	38.82297333	32.77808667
114495.128	d__Bacteria;p__Bacteroidota;c__Bacteroidia;o__Bacteroidales;f__Bacteroidaceae;g__Prevotella;s__	N/A	N/A	N/A	N/A	N/A	GCF_000426565.1	d__Bacteria;p__Bacteroidota;c__Bacteroidia;o__Bacteroidales;f__Bacteroidaceae;g__Prevotella;s__Prevotella albensis	93.55	0.89	d__Bacteria;p__Bacteroidota;c__Bacteroidia;o__Bacteroidales;f__Bacteroidaceae;g__Prevotella;s__	Placement	taxonomic classification fully defined by topology	N/A	97.66	11	0.996749798	N/A	g__Prevotella	(UID2724)	55	567	296	98.65	0.84	20	17.78132432	73.11373243	30.93603243	45.90871081	72.40498108	25.96137297	40.41913784	35.1407	72.65222703	142.418127	39.43091351	33.6771
114506.44	d__Bacteria;p__Bacteroidota;c__Bacteroidia;o__Bacteroidales;f__Bacteroidaceae;g__Prevotella;s__	N/A	N/A	N/A	N/A	N/A	GCA_900313235.1	d__Bacteria;p__Bacteroidota;c__Bacteroidia;o__Bacteroidales;f__Bacteroidaceae;g__Prevotella;s__Prevotella sp900313235	84.94	0.6	d__Bacteria;p__Bacteroidota;c__Bacteroidia;o__Bacteroidales;f__Bacteroidaceae;g__Prevotella;s__	Placement	taxonomic classification fully defined by topology	GCA_900316265.1, s__Prevotella sp900316265, 95.0, 84.64, 0.64; GCA_900314985.1, s__Prevotella sp900314985, 95.0, 83.45, 0.59; GCF_900199555.1, s__Prevotella sp900199555, 95.0, 79.73, 0.42; GCA_900320045.1, s__Prevotella sp900320045, 95.0, 79.63, 0.38; GCF_900119285.1, s__Prevotella sp900119285, 95.0, 79.46, 0.4; GCA_900318885.1, s__Prevotella sp900318885, 95.0, 79.34, 0.34; GCF_900107705.1, s__Pr…	77.82	11	0.995347961	N/A	o__Bacteroidales	(UID2716)	92	487	270	95.33	0.71	33.33	93.12590093	48.8224425	99.46568333	169.8799806	25.92788361	56.36221481	64.23572963	46.8465037	93.52155833	87.54056944	70.92236759	18.69321935
114500.275	d__Bacteria;p__Bacteroidota;c__Bacteroidia;o__Bacteroidales;f__Bacteroidaceae;g__Prevotella;s__	N/A	N/A	N/A	N/A	N/A	GCA_900313235.1	d__Bacteria;p__Bacteroidota;c__Bacteroidia;o__Bacteroidales;f__Bacteroidaceae;g__Prevotella;s__Prevotella sp900313235	84.82	0.62	d__Bacteria;p__Bacteroidota;c__Bacteroidia;o__Bacteroidales;f__Bacteroidaceae;g__Prevotella;s__	Placement	taxonomic classification fully defined by topology	GCA_900316265.1, s__Prevotella sp900316265, 95.0, 84.92, 0.64; GCA_900314985.1, s__Prevotella sp900314985, 95.0, 83.6, 0.58; GCF_900199555.1, s__Prevotella sp900199555, 95.0, 80.0, 0.42; GCF_900119285.1, s__Prevotella sp900119285, 95.0, 79.68, 0.41; GCA_900320045.1, s__Prevotella sp900320045, 95.0, 79.66, 0.38; GCF_900107705.1, s__Prevotella sp900107705, 95.0, 79.54, 0.36; GCA_900318885.1, s__Pre…	77.38	11	0.995296534	N/A	o__Bacteroidales	(UID2716)	92	487	270	95.77	2.11	59.38	93.69565225	49.41502793	100.718582	172.8483297	26.10157658	56.99487748	65.27623333	47.78229009	94.83698198	88.91952523	70.8822018	18.71175135
114501.67	d__Bacteria;p__Bacteroidota;c__Bacteroidia;o__Bacteroidales;f__Bacteroidaceae;g__Prevotella;s__	N/A	N/A	N/A	N/A	N/A	GCA_900313235.1	d__Bacteria;p__Bacteroidota;c__Bacteroidia;o__Bacteroidales;f__Bacteroidaceae;g__Prevotella;s__Prevotella sp900313235	84.98	0.6	d__Bacteria;p__Bacteroidota;c__Bacteroidia;o__Bacteroidales;f__Bacteroidaceae;g__Prevotella;s__	Placement	taxonomic classification fully defined by topology	GCA_900316265.1, s__Prevotella sp900316265, 95.0, 84.8, 0.62; GCA_900314985.1, s__Prevotella sp900314985, 95.0, 83.64, 0.6; GCF_900199555.1, s__Prevotella sp900199555, 95.0, 80.0, 0.44; GCF_900119285.1, s__Prevotella sp900119285, 95.0, 79.87, 0.41; GCA_900318885.1, s__Prevotella sp900318885, 95.0, 79.67, 0.33; GCA_900320045.1, s__Prevotella sp900320045, 95.0, 79.6, 0.39; GCF_900107705.1, s__Prevo…	80.14	11	0.995259785	N/A	o__Bacteroidales	(UID2716)	92	487	270	95.41	1.47	37.5	96.31148632	50.18460947	102.3310442	175.0529274	26.85387684	58.35866632	66.01560947	48.96691158	96.06003579	90.06908105	72.58744526	19.86220263
114502.111	d__Bacteria;p__Bacteroidota;c__Bacteroidia;o__Bacteroidales;f__Bacteroidaceae;g__Prevotella;s__	N/A	N/A	N/A	N/A	N/A	GCA_900313235.1	d__Bacteria;p__Bacteroidota;c__Bacteroidia;o__Bacteroidales;f__Bacteroidaceae;g__Prevotella;s__Prevotella sp900313235	85.07	0.61	d__Bacteria;p__Bacteroidota;c__Bacteroidia;o__Bacteroidales;f__Bacteroidaceae;g__Prevotella;s__	Placement	taxonomic classification fully defined by topology	GCA_900316265.1, s__Prevotella sp900316265, 95.0, 84.73, 0.64; GCA_900314985.1, s__Prevotella sp900314985, 95.0, 83.73, 0.57; GCF_900199555.1, s__Prevotella sp900199555, 95.0, 79.89, 0.43; GCA_900320045.1, s__Prevotella sp900320045, 95.0, 79.71, 0.38; GCF_900107705.1, s__Prevotella sp900107705, 95.0, 79.69, 0.36; GCA_900318885.1, s__Prevotella sp900318885, 95.0, 79.68, 0.32; GCF_900119285.1, s__P…	80.65	11	0.995257942	N/A	o__Bacteroidales	(UID2716)	92	487	270	96.69	1.36	63.16	94.74836563	49.20817292	100.0413917	172.0160615	26.08323396	57.02126979	64.84679792	47.44645521	94.17520104	88.016175	71.26855208	19.2222776
114505.46	d__Bacteria;p__Bacteroidota;c__Bacteroidia;o__Bacteroidales;f__Bacteroidaceae;g__Prevotella;s__	N/A	N/A	N/A	N/A	N/A	GCA_900313235.1	d__Bacteria;p__Bacteroidota;c__Bacteroidia;o__Bacteroidales;f__Bacteroidaceae;g__Prevotella;s__Prevotella sp900313235	85.02	0.63	d__Bacteria;p__Bacteroidota;c__Bacteroidia;o__Bacteroidales;f__Bacteroidaceae;g__Prevotella;s__	Placement	taxonomic classification fully defined by topology	GCA_900316265.1, s__Prevotella sp900316265, 95.0, 84.9, 0.66; GCA_900314985.1, s__Prevotella sp900314985, 95.0, 83.66, 0.6; GCF_900199555.1, s__Prevotella sp900199555, 95.0, 80.13, 0.46; GCA_900320045.1, s__Prevotella sp900320045, 95.0, 79.72, 0.41; GCF_900107705.1, s__Prevotella sp900107705, 95.0, 79.72, 0.38; GCF_900119285.1, s__Prevotella sp900119285, 95.0, 79.71, 0.42; GCA_900318885.1, s__Pre…	88.61	11	0.995234727	N/A	o__Bacteroidales	(UID2716)	92	487	270	98.13	1.14	40	96.57057632	50.89560789	102.7243816	176.8787632	27.31915	58.90723947	67.2701	49.52896579	97.08327632	91.93491579	72.87491316	19.75402105
114496.82	d__Bacteria;p__Bacteroidota;c__Bacteroidia;o__Bacteroidales;f__Bacteroidaceae;g__Prevotella;s__	N/A	N/A	N/A	N/A	N/A	GCA_900313235.1	d__Bacteria;p__Bacteroidota;c__Bacteroidia;o__Bacteroidales;f__Bacteroidaceae;g__Prevotella;s__Prevotella sp900313235	85	0.62	d__Bacteria;p__Bacteroidota;c__Bacteroidia;o__Bacteroidales;f__Bacteroidaceae;g__Prevotella;s__	Placement	taxonomic classification fully defined by topology	GCA_900316265.1, s__Prevotella sp900316265, 95.0, 84.72, 0.65; GCA_900314985.1, s__Prevotella sp900314985, 95.0, 83.67, 0.58; GCF_900199555.1, s__Prevotella sp900199555, 95.0, 80.03, 0.44; GCF_900119285.1, s__Prevotella sp900119285, 95.0, 79.83, 0.41; GCF_900107705.1, s__Prevotella sp900107705, 95.0, 79.82, 0.37; GCA_900320045.1, s__Prevotella sp900320045, 95.0, 79.69, 0.37; GCA_900318885.1, s__P…	89.23	11	0.995188565	N/A	o__Bacteroidales	(UID2716)	92	487	270	96.97	1.13	46.88	91.59249302	47.73846977	97.74671512	168.090543	25.68219128	54.93378535	62.89742081	46.29484349	92.55323663	86.26449349	69.13484349	18.68480419
114498.126	d__Bacteria;p__Bacteroidota;c__Bacteroidia;o__Bacteroidales;f__Bacteroidaceae;g__Prevotella;s__	N/A	N/A	N/A	N/A	N/A	GCA_900313235.1	d__Bacteria;p__Bacteroidota;c__Bacteroidia;o__Bacteroidales;f__Bacteroidaceae;g__Prevotella;s__Prevotella sp900313235	85.07	0.63	d__Bacteria;p__Bacteroidota;c__Bacteroidia;o__Bacteroidales;f__Bacteroidaceae;g__Prevotella;s__	Placement	taxonomic classification fully defined by topology	GCA_900316265.1, s__Prevotella sp900316265, 95.0, 84.98, 0.66; GCA_900314985.1, s__Prevotella sp900314985, 95.0, 83.82, 0.6; GCF_900199555.1, s__Prevotella sp900199555, 95.0, 80.44, 0.46; GCA_900320045.1, s__Prevotella sp900320045, 95.0, 79.98, 0.4; GCF_900119285.1, s__Prevotella sp900119285, 95.0, 79.97, 0.42; GCF_900107705.1, s__Prevotella sp900107705, 95.0, 79.82, 0.37; GCA_900318885.1, s__Pre…	93.55	11	0.995150395	N/A	o__Bacteroidales	(UID2716)	92	487	270	98.77	1.33	31.71	95.31513714	50.3718	101.8111629	174.4453714	27.00273143	58.05264857	66.82598571	48.51255429	96.06949714	90.13203714	72.17522	19.67854886
114497.75	d__Bacteria;p__Bacteroidota;c__Bacteroidia;o__Bacteroidales;f__Bacteroidaceae;g__Prevotella;s__	N/A	N/A	N/A	N/A	N/A	GCA_900313235.1	d__Bacteria;p__Bacteroidota;c__Bacteroidia;o__Bacteroidales;f__Bacteroidaceae;g__Prevotella;s__Prevotella sp900313235	84.96	0.6	d__Bacteria;p__Bacteroidota;c__Bacteroidia;o__Bacteroidales;f__Bacteroidaceae;g__Prevotella;s__	Placement	taxonomic classification fully defined by topology	GCA_900316265.1, s__Prevotella sp900316265, 95.0, 84.86, 0.63; GCA_900314985.1, s__Prevotella sp900314985, 95.0, 83.66, 0.61; GCF_900199555.1, s__Prevotella sp900199555, 95.0, 79.85, 0.42; GCA_900320045.1, s__Prevotella sp900320045, 95.0, 79.73, 0.38; GCF_900119285.1, s__Prevotella sp900119285, 95.0, 79.65, 0.39; GCA_900318885.1, s__Prevotella sp900318885, 95.0, 79.54, 0.33; GCF_900107705.1, s__P…	76.03	11	0.995139233	N/A	o__Bacteroidales	(UID2716)	92	487	270	93.53	1.7	43.9	94.9022988	50.1061494	101.3826048	175.0407229	26.18227952	57.88384217	65.72193012	48.48030602	95.76487349	90.05001446	71.98306627	18.98483976
114499.95	d__Bacteria;p__Bacteroidota;c__Bacteroidia;o__Bacteroidales;f__Bacteroidaceae;g__Prevotella;s__	N/A	N/A	N/A	N/A	N/A	GCA_900313235.1	d__Bacteria;p__Bacteroidota;c__Bacteroidia;o__Bacteroidales;f__Bacteroidaceae;g__Prevotella;s__Prevotella sp900313235	84.7	0.6	d__Bacteria;p__Bacteroidota;c__Bacteroidia;o__Bacteroidales;f__Bacteroidaceae;g__Prevotella;s__	Placement	taxonomic classification fully defined by topology	GCA_900316265.1, s__Prevotella sp900316265, 95.0, 84.58, 0.62; GCA_900314985.1, s__Prevotella sp900314985, 95.0, 83.55, 0.6; GCF_900199555.1, s__Prevotella sp900199555, 95.0, 79.85, 0.42; GCF_900107705.1, s__Prevotella sp900107705, 95.0, 79.72, 0.38; GCF_900119285.1, s__Prevotella sp900119285, 95.0, 79.62, 0.39; GCA_900320045.1, s__Prevotella sp900320045, 95.0, 79.6, 0.37; GCA_900318885.1, s__Pre…	81.47	11	0.995076009	N/A	o__Bacteroidales	(UID2716)	92	487	270	95.38	1.64	33.33	92.80326621	49.44932414	100.1285697	172.546931	25.98739393	56.87295586	64.94090966	47.12645517	94.36356069	88.3879931	71.42637862	18.68377393
114504.81	d__Bacteria;p__Bacteroidota;c__Bacteroidia;o__Bacteroidales;f__Bacteroidaceae;g__Prevotella;s__	N/A	N/A	N/A	N/A	N/A	GCA_900313235.1	d__Bacteria;p__Bacteroidota;c__Bacteroidia;o__Bacteroidales;f__Bacteroidaceae;g__Prevotella;s__Prevotella sp900313235	85.09	0.64	d__Bacteria;p__Bacteroidota;c__Bacteroidia;o__Bacteroidales;f__Bacteroidaceae;g__Prevotella;s__	Placement	taxonomic classification fully defined by topology	GCA_900316265.1, s__Prevotella sp900316265, 95.0, 84.88, 0.66; GCA_900314985.1, s__Prevotella sp900314985, 95.0, 83.93, 0.6; GCF_900199555.1, s__Prevotella sp900199555, 95.0, 80.29, 0.46; GCF_900119285.1, s__Prevotella sp900119285, 95.0, 79.99, 0.42; GCF_900107705.1, s__Prevotella sp900107705, 95.0, 79.83, 0.37; GCA_900320045.1, s__Prevotella sp900320045, 95.0, 79.79, 0.4; GCA_900318885.1, s__Pre…	96.79	11	0.995070405	N/A	o__Bacteroidales	(UID2716)	92	487	270	98.15	1.34	36	96.14390204	50.46696122	102.1626959	176.2031612	26.73502449	57.99621633	66.28385714	48.58296327	96.47023878	90.9377898	72.7203449	19.74612347
114503.24	d__Bacteria;p__Bacteroidota;c__Bacteroidia;o__Bacteroidales;f__Bacteroidaceae;g__Prevotella;s__	N/A	N/A	N/A	N/A	N/A	GCA_900313235.1	d__Bacteria;p__Bacteroidota;c__Bacteroidia;o__Bacteroidales;f__Bacteroidaceae;g__Prevotella;s__Prevotella sp900313235	85.06	0.63	d__Bacteria;p__Bacteroidota;c__Bacteroidia;o__Bacteroidales;f__Bacteroidaceae;g__Prevotella;s__	Placement	taxonomic classification fully defined by topology	GCA_900316265.1, s__Prevotella sp900316265, 95.0, 84.72, 0.66; GCA_900314985.1, s__Prevotella sp900314985, 95.0, 83.74, 0.59; GCF_900199555.1, s__Prevotella sp900199555, 95.0, 80.08, 0.45; GCF_900119285.1, s__Prevotella sp900119285, 95.0, 79.9, 0.42; GCA_900320045.1, s__Prevotella sp900320045, 95.0, 79.88, 0.39; GCF_900110085.1, s__Prevotella sp900110085, 95.0, 79.78, 0.27; GCF_900107705.1, s__Pr…	92.94	11	0.995036392	N/A	o__Bacteroidales	(UID2716)	92	487	270	96.75	1.13	34.38	97.30947727	51.09447045	103.6240477	177.538	26.90268636	59.30123636	67.73991818	49.608025	97.07959318	92.16201136	73.676075	19.62179773
114504.8	d__Bacteria;p__Bacteroidota;c__Bacteroidia;o__Bacteroidales;f__Bacteroidaceae;g__UBA4372;s__	N/A	N/A	N/A	N/A	N/A	N/A	N/A	N/A	N/A	d__Bacteria;p__Bacteroidota;c__Bacteroidia;o__Bacteroidales;f__Bacteroidaceae;g__UBA4372;s__	Placement	taxonomic classification fully defined by topology	N/A	14.17	11	0.969221502	N/A	p__Bacteroidetes	(UID2605)	350	316	210	91.07	3.1	28.57	6.632714383	1.72443611	4.464149525	4.860696864	3.141028164	7.964989352	2.434011217	4.302319123	2.207577641	4.835725154	2.874979574	6.887168519
114504.8	d__Bacteria;p__Bacteroidota;c__Bacteroidia;o__Bacteroidales;f__Bacteroidaceae;g__UBA4372;s__	N/A	N/A	N/A	N/A	N/A	N/A	N/A	N/A	N/A	d__Bacteria;p__Bacteroidota;c__Bacteroidia;o__Bacteroidales;f__Bacteroidaceae;g__UBA4372;s__	Placement	taxonomic classification fully defined by topology	N/A	14.17	11	0.969221502	N/A	k__Bacteria	(UID203)	5449	104	58	18.42	0	0	6.632714383	1.72443611	4.464149525	4.860696864	3.141028164	7.964989352	2.434011217	4.302319123	2.207577641	4.835725154	2.874979574	6.887168519
114503.9	d__Bacteria;p__Bacteroidota;c__Bacteroidia;o__Bacteroidales;f__Bacteroidaceae;g__UBA4334;s__	N/A	N/A	N/A	N/A	N/A	GCA_900318775.1	d__Bacteria;p__Bacteroidota;c__Bacteroidia;o__Bacteroidales;f__Bacteroidaceae;g__UBA4334;s__UBA4334 sp900318775	91.61	0.85	d__Bacteria;p__Bacteroidota;c__Bacteroidia;o__Bacteroidales;f__Bacteroidaceae;g__UBA4334;s__	Placement	taxonomic classification fully defined by topology	GCA_900316505.1, s__UBA4334 sp900316505, 95.0, 80.45, 0.44; GCA_002393555.1, s__UBA4334 sp002393555, 95.0, 79.67, 0.41; GCA_900316975.1, s__UBA4334 sp900316975, 95.0, 79.45, 0.45	80.89	11	0.995725675	N/A	c__Gammaproteobacteria	(UID4201)	1164	275	174	95.69	1.18	0	13.07737054	20.88698211	2.557977463	7.59151187	12.82827664	11.47419434	19.4922758	5.388324537	9.211234201	9.776403062	10.44564556	5.976535691
114503.9	d__Bacteria;p__Bacteroidota;c__Bacteroidia;o__Bacteroidales;f__Bacteroidaceae;g__UBA4334;s__	N/A	N/A	N/A	N/A	N/A	GCA_900318775.1	d__Bacteria;p__Bacteroidota;c__Bacteroidia;o__Bacteroidales;f__Bacteroidaceae;g__UBA4334;s__UBA4334 sp900318775	91.61	0.85	d__Bacteria;p__Bacteroidota;c__Bacteroidia;o__Bacteroidales;f__Bacteroidaceae;g__UBA4334;s__	Placement	taxonomic classification fully defined by topology	GCA_900316505.1, s__UBA4334 sp900316505, 95.0, 80.45, 0.44; GCA_002393555.1, s__UBA4334 sp002393555, 95.0, 79.67, 0.41; GCA_900316975.1, s__UBA4334 sp900316975, 95.0, 79.45, 0.45	80.89	11	0.995725675	N/A	o__Bacteroidales	(UID2657)	160	492	269	83.59	1.9	20	13.07737054	20.88698211	2.557977463	7.59151187	12.82827664	11.47419434	19.4922758	5.388324537	9.211234201	9.776403062	10.44564556	5.976535691
114502.21	d__Bacteria;p__Bacteroidota;c__Bacteroidia;o__Bacteroidales;f__Paludibacteraceae;g__RF16;s__	N/A	N/A	N/A	N/A	N/A	N/A	N/A	N/A	N/A	d__Bacteria;p__Bacteroidota;c__Bacteroidia;o__Bacteroidales;f__Paludibacteraceae;g__RF16;s__	Placement	taxonomic classification fully defined by topology	GCA_900321605.1, s__RF16 sp900321605, 95.0, 78.53, 0.09; GCA_900316845.1, s__RF16 sp900316845, 95.0, 78.5, 0.09; GCA_900318245.1, s__RF16 sp900318245, 95.0, 78.49, 0.43; GCA_002354055.1, s__RF16 sp002354055, 95.0, 78.48, 0.42; GCA_900319035.1, s__RF16 sp900319035, 95.0, 78.42, 0.1; GCA_900320865.1, s__RF16 sp900320865, 95.0, 78.41, 0.12; GCA_900319005.1, s__RF16 sp900319005, 95.0, 78.23, 0.1; GCA…	41.75	11	0.979607997	N/A	c__Gammaproteobacteria	(UID4201)	1164	271	170	99.38	0.29	0	2.446040646	2.99976501	1.320267833	2.189749357	1.35616098	2.506117851	5.812112158	4.522874058	1.554249447	1.324801908	1.633375088	1.497385294
114502.21	d__Bacteria;p__Bacteroidota;c__Bacteroidia;o__Bacteroidales;f__Paludibacteraceae;g__RF16;s__	N/A	N/A	N/A	N/A	N/A	N/A	N/A	N/A	N/A	d__Bacteria;p__Bacteroidota;c__Bacteroidia;o__Bacteroidales;f__Paludibacteraceae;g__RF16;s__	Placement	taxonomic classification fully defined by topology	GCA_900321605.1, s__RF16 sp900321605, 95.0, 78.53, 0.09; GCA_900316845.1, s__RF16 sp900316845, 95.0, 78.5, 0.09; GCA_900318245.1, s__RF16 sp900318245, 95.0, 78.49, 0.43; GCA_002354055.1, s__RF16 sp002354055, 95.0, 78.48, 0.42; GCA_900319035.1, s__RF16 sp900319035, 95.0, 78.42, 0.1; GCA_900320865.1, s__RF16 sp900320865, 95.0, 78.41, 0.12; GCA_900319005.1, s__RF16 sp900319005, 95.0, 78.23, 0.1; GCA…	41.75	11	0.979607997	N/A	k__Bacteria	(UID203)	5449	104	58	57.4	0	0	2.446040646	2.99976501	1.320267833	2.189749357	1.35616098	2.506117851	5.812112158	4.522874058	1.554249447	1.324801908	1.633375088	1.497385294
114504.9	d__Bacteria;p__Bacteroidota;c__Bacteroidia;o__Bacteroidales;f__UBA932;g__RC9;s__	N/A	N/A	N/A	N/A	N/A	N/A	N/A	N/A	N/A	d__Bacteria;p__Bacteroidota;c__Bacteroidia;o__Bacteroidales;f__UBA932;g__RC9;s__	Placement	taxonomic classification fully defined by topology	N/A	22.46	11	0.989284382	N/A	p__Euryarchaeota	(UID3)	148	187	124	97.18	1.61	0	3.817334788	3.608884473	2.282398968	4.83490458	10.24556163	12.6830811	3.696342163	6.076479541	6.542007714	5.049380707	1.192128689	9.325881131
114504.9	d__Bacteria;p__Bacteroidota;c__Bacteroidia;o__Bacteroidales;f__UBA932;g__RC9;s__	N/A	N/A	N/A	N/A	N/A	N/A	N/A	N/A	N/A	d__Bacteria;p__Bacteroidota;c__Bacteroidia;o__Bacteroidales;f__UBA932;g__RC9;s__	Placement	taxonomic classification fully defined by topology	N/A	22.46	11	0.989284382	N/A	k__Bacteria	(UID203)	5449	104	58	33.59	0	0	3.817334788	3.608884473	2.282398968	4.83490458	10.24556163	12.6830811	3.696342163	6.076479541	6.542007714	5.049380707	1.192128689	9.325881131
114500.277	d__Bacteria;p__Bacteroidota;c__Bacteroidia;o__Bacteroidales;f__UBA932;g__RC9;s__	N/A	N/A	N/A	N/A	N/A	GCA_002309995.1	d__Bacteria;p__Bacteroidota;c__Bacteroidia;o__Bacteroidales;f__UBA932;g__RC9;s__RC9 sp002309995	81.09	0.47	d__Bacteria;p__Bacteroidota;c__Bacteroidia;o__Bacteroidales;f__UBA932;g__RC9;s__	Placement	taxonomic classification fully defined by topology	GCA_900318565.1, s__RC9 sp900318565, 95.0, 80.18, 0.44; GCA_900319975.1, s__RC9 sp900319975, 95.0, 79.2, 0.27; GCF_900167895.1, s__RC9 sp900167895, 95.0, 78.89, 0.29; GCA_002395925.1, s__RC9 sp002395925, 95.0, 78.54, 0.32; GCA_001602865.1, s__RC9 sp001602865, 95.0, 77.89, 0.24; GCA_900316955.1, s__RC9 sp900316955, 95.0, 77.74, 0.25; GCA_900316525.1, s__RC9 sp900316525, 95.0, 77.73, 0.25; GCA_9003…	84.01	11	0.988747226	N/A	p__Bacteroidetes	(UID2605)	350	316	210	90.96	2.38	11.11	3.703324457	3.800548019	2.369327924	4.303204381	9.741229143	11.38282057	3.288452114	5.797615619	6.183494667	3.647290762	1.165140443	8.80808981
114500.26	d__Bacteria;p__Bacteroidota;c__Bacteroidia;o__Bacteroidales;f__UBA932;g__RC9;s__	N/A	N/A	N/A	N/A	N/A	N/A	N/A	N/A	N/A	d__Bacteria;p__Bacteroidota;c__Bacteroidia;o__Bacteroidales;f__UBA932;g__RC9;s__	Placement	taxonomic classification fully defined by topology	N/A	16.27	11	0.950313614	N/A	k__Bacteria	(UID2329)	174	149	89	93.13	1.17	50	2.108228797	4.36332992	2.200422992	2.019953117	6.323026557	4.088572917	4.570400557	4.42595172	2.963189539	1.919856224	1.345806595	3.084769962
114500.26	d__Bacteria;p__Bacteroidota;c__Bacteroidia;o__Bacteroidales;f__UBA932;g__RC9;s__	N/A	N/A	N/A	N/A	N/A	N/A	N/A	N/A	N/A	d__Bacteria;p__Bacteroidota;c__Bacteroidia;o__Bacteroidales;f__UBA932;g__RC9;s__	Placement	taxonomic classification fully defined by topology	N/A	16.27	11	0.950313614	N/A	k__Bacteria	(UID203)	5449	104	58	32.52	0	0	2.108228797	4.36332992	2.200422992	2.019953117	6.323026557	4.088572917	4.570400557	4.42595172	2.963189539	1.919856224	1.345806595	3.084769962
114496.17	d__Bacteria;p__Bacteroidota;c__Bacteroidia;o__Bacteroidales;f__UBA932;g__RC9;s__	N/A	N/A	N/A	N/A	N/A	N/A	N/A	N/A	N/A	d__Bacteria;p__Bacteroidota;c__Bacteroidia;o__Bacteroidales;f__UBA932;g__RC9;s__	Placement	taxonomic classification fully defined by topology	N/A	18.37	11	0.99172699	N/A	f__Lachnospiraceae	(UID1255)	90	354	174	90.95	0.88	40	3.7525699	4.026766667	2.638696959	4.209137407	4.409890493	13.70176737	2.879323698	6.065729926	7.375425333	4.116580252	3.768130878	7.941970741
114496.17	d__Bacteria;p__Bacteroidota;c__Bacteroidia;o__Bacteroidales;f__UBA932;g__RC9;s__	N/A	N/A	N/A	N/A	N/A	N/A	N/A	N/A	N/A	d__Bacteria;p__Bacteroidota;c__Bacteroidia;o__Bacteroidales;f__UBA932;g__RC9;s__	Placement	taxonomic classification fully defined by topology	N/A	18.37	11	0.99172699	N/A	k__Bacteria	(UID203)	5449	104	58	20.06	0	0	3.7525699	4.026766667	2.638696959	4.209137407	4.409890493	13.70176737	2.879323698	6.065729926	7.375425333	4.116580252	3.768130878	7.941970741
114500.101	d__Bacteria;p__Bacteroidota;c__Bacteroidia;o__Bacteroidales;f__UBA932;g__RC9;s__	N/A	N/A	N/A	N/A	N/A	N/A	N/A	N/A	N/A	d__Bacteria;p__Bacteroidota;c__Bacteroidia;o__Bacteroidales;f__UBA932;g__RC9;s__	Placement	taxonomic classification fully defined by topology	N/A	93.19	11	0.932066863	N/A	p__Bacteroidetes	(UID2605)	350	316	210	96.98	0.63	0	8.405551053	7.740100526	5.43944614	9.731955965	8.150496491	11.72285579	23.80322105	8.72683	13.26241947	12.95450089	7.245552281	10.47086544
114503.91	d__Bacteria;p__Bacteroidota;c__Bacteroidia;o__Bacteroidales;f__UBA932;g__RC9;s__	N/A	N/A	N/A	N/A	N/A	N/A	N/A	N/A	N/A	d__Bacteria;p__Bacteroidota;c__Bacteroidia;o__Bacteroidales;f__UBA932;g__RC9;s__	Placement	taxonomic classification fully defined by topology	N/A	91.65	11	0.932048742	N/A	p__Bacteroidetes	(UID2605)	350	316	210	96.98	0.95	50	8.248922163	7.71898095	5.460437063	9.538861463	8.177757738	11.67469075	24.00676	8.507411	13.37838463	12.84746863	7.012621888	10.13720113
114498.186	d__Bacteria;p__Bacteroidota;c__Bacteroidia;o__Bacteroidales;f__UBA932;g__RC9;s__	N/A	N/A	N/A	N/A	N/A	N/A	N/A	N/A	N/A	d__Bacteria;p__Bacteroidota;c__Bacteroidia;o__Bacteroidales;f__UBA932;g__RC9;s__	Placement	taxonomic classification fully defined by topology	N/A	90.32	11	0.932025201	N/A	p__Bacteroidetes	(UID2605)	350	316	210	96.62	0.71	0	8.257399412	7.626493078	5.395032657	9.848018922	8.089078529	11.65782118	23.37543961	8.525386275	13.13983422	12.73685696	7.108067549	10.07376412
114506.46	d__Bacteria;p__Bacteroidota;c__Bacteroidia;o__Bacteroidales;f__UBA932;g__RC9;s__	N/A	N/A	N/A	N/A	N/A	N/A	N/A	N/A	N/A	d__Bacteria;p__Bacteroidota;c__Bacteroidia;o__Bacteroidales;f__UBA932;g__RC9;s__	Placement	taxonomic classification fully defined by topology	N/A	92.36	11	0.931992368	N/A	p__Bacteroidetes	(UID2605)	350	316	210	96.03	1.43	33.33	7.966960809	7.5776775	5.238130735	9.387330221	7.994248456	11.33466801	22.56599191	8.190953235	12.95215632	12.4300914	6.749837721	10.29925382
114495.82	d__Bacteria;p__Bacteroidota;c__Bacteroidia;o__Bacteroidales;f__UBA932;g__RC9;s__	N/A	N/A	N/A	N/A	N/A	N/A	N/A	N/A	N/A	d__Bacteria;p__Bacteroidota;c__Bacteroidia;o__Bacteroidales;f__UBA932;g__RC9;s__	Placement	taxonomic classification fully defined by topology	N/A	92.22	11	0.931951952	N/A	p__Bacteroidetes	(UID2605)	350	316	210	95.79	0.87	33.33	8.596740303	7.850292144	5.561680583	9.994216894	8.531723864	11.86378735	24.34071894	8.623210227	13.55999924	13.24039265	7.119766212	10.50545462
114501.86	d__Bacteria;p__Bacteroidota;c__Bacteroidia;o__Bacteroidales;f__UBA932;g__RC9;s__	N/A	N/A	N/A	N/A	N/A	N/A	N/A	N/A	N/A	d__Bacteria;p__Bacteroidota;c__Bacteroidia;o__Bacteroidales;f__UBA932;g__RC9;s__	Placement	taxonomic classification fully defined by topology	N/A	94.84	11	0.931944535	N/A	p__Bacteroidetes	(UID2605)	350	316	210	97.46	0.48	0	8.478807	7.878748	5.588056667	9.666398333	8.535227	11.633856	23.73346333	8.324929333	13.320175	12.994508	7.256976667	10.265439
114499.149	d__Bacteria;p__Bacteroidota;c__Bacteroidia;o__Bacteroidales;f__UBA932;g__RC9;s__	N/A	N/A	N/A	N/A	N/A	N/A	N/A	N/A	N/A	d__Bacteria;p__Bacteroidota;c__Bacteroidia;o__Bacteroidales;f__UBA932;g__RC9;s__	Placement	taxonomic classification fully defined by topology	N/A	84.42	11	0.931903389	N/A	p__Bacteroidetes	(UID2605)	350	316	210	91.48	2.32	42.86	8.467524735	7.951060841	5.535938584	10.03388177	8.755896637	12.00399819	24.00726827	8.704944602	13.5661973	13.08006381	7.174754602	10.6974696
114502.206	d__Bacteria;p__Bacteroidota;c__Bacteroidia;o__Bacteroidales;f__UBA932;g__RC9;s__	N/A	N/A	N/A	N/A	N/A	N/A	N/A	N/A	N/A	d__Bacteria;p__Bacteroidota;c__Bacteroidia;o__Bacteroidales;f__UBA932;g__RC9;s__	Placement	taxonomic classification fully defined by topology	N/A	89.76	11	0.931813475	N/A	p__Bacteroidetes	(UID2605)	350	316	210	94.92	1.46	25	8.408650855	8.038342564	5.445235897	9.967749487	8.574323675	12.01698282	24.56748462	8.946041709	13.65657051	13.33016573	7.235929145	10.59736786
114496.39	d__Bacteria;p__Bacteroidota;c__Bacteroidia;o__Bacteroidales;f__UBA932;g__RC9;s__	N/A	N/A	N/A	N/A	N/A	N/A	N/A	N/A	N/A	d__Bacteria;p__Bacteroidota;c__Bacteroidia;o__Bacteroidales;f__UBA932;g__RC9;s__	Placement	taxonomic classification fully defined by topology	N/A	87.86	11	0.931811378	N/A	p__Bacteroidetes	(UID2605)	350	316	210	93.39	1.27	50	8.162954767	8.044434093	5.42941456	9.714957461	8.332487047	11.8439915	23.20781606	8.447947876	13.2097671	12.86568373	7.006522383	10.40642798
114505.111	d__Bacteria;p__Bacteroidota;c__Bacteroidia;o__Bacteroidales;f__P3;g__UBA1711;s__	N/A	N/A	N/A	N/A	N/A	GCA_001543385.1	d__Bacteria;p__Bacteroidota;c__Bacteroidia;o__Bacteroidales;f__P3;g__UBA1711;s__UBA1711 sp001543385	79.21	0.4	d__Bacteria;p__Bacteroidota;c__Bacteroidia;o__Bacteroidales;f__P3;g__UBA1711;s__	Placement	taxonomic classification fully defined by topology	GCA_900317285.1, s__UBA1711 sp900317285, 95.0, 79.85, 0.3; GCA_900316235.1, s__UBA1711 sp900316235, 95.0, 79.82, 0.27; GCA_002349055.1, s__UBA1711 sp002349055, 95.0, 79.6, 0.35; GCA_900318835.1, s__UBA1711 sp900318835, 95.0, 79.57, 0.29; GCA_002392965.1, s__UBA1711 sp002392965, 95.0, 79.53, 0.31; GCA_900316515.1, s__UBA1711 sp900316515, 95.0, 79.51, 0.29; GCA_900314925.1, s__UBA1711 sp900314925, …	90.73	11	0.963425303	N/A	k__Bacteria	(UID2569)	434	278	186	93.6	1.61	0	0.45341722	0.310039561	0.684653337	0.587387966	1.001362273	0.448894174	0.688348543	0.745795315	1.344491445	0.393795948	17.60945859	0.536216524
114506.165	d__Bacteria;p__Bacteroidota;c__Bacteroidia;o__Bacteroidales;f__WCHB1-69;g__F23-D06;s__	N/A	N/A	N/A	N/A	N/A	GCA_002392325.1	d__Bacteria;p__Bacteroidota;c__Bacteroidia;o__Bacteroidales;f__WCHB1-69;g__F23-D06;s__F23-D06 sp002392325	77.79	0.26	d__Bacteria;p__Bacteroidota;c__Bacteroidia;o__Bacteroidales;f__WCHB1-69;g__F23-D06;s__	Placement	taxonomic classification fully defined by topology	GCA_900315705.1, s__F23-D06 sp900315705, 95.0, 78.53, 0.31; GCA_002311645.1, s__F23-D06 sp002311645, 95.0, 78.2, 0.26; GCA_900315245.1, s__F23-D06 sp900315245, 95.0, 77.84, 0.23	86.47	11	0.956696975	N/A	k__Bacteria	(UID2569)	434	278	186	92.04	0.54	0	5.972993916	3.426740839	3.777181499	2.669558336	5.672012168	10.02180909	0.589716603	8.026081538	6.313126343	2.076027601	0.394262444	10.47858993
114500.8	d__Bacteria;p__Bacteroidota;c__Bacteroidia;o__Bacteroidales;f__WCHB1-69;g__F23-D06;s__	N/A	N/A	N/A	N/A	N/A	GCA_002392325.1	d__Bacteria;p__Bacteroidota;c__Bacteroidia;o__Bacteroidales;f__WCHB1-69;g__F23-D06;s__F23-D06 sp002392325	78.15	0.27	d__Bacteria;p__Bacteroidota;c__Bacteroidia;o__Bacteroidales;f__WCHB1-69;g__F23-D06;s__	Placement	taxonomic classification fully defined by topology	GCA_900315705.1, s__F23-D06 sp900315705, 95.0, 78.76, 0.3; GCA_002311645.1, s__F23-D06 sp002311645, 95.0, 78.51, 0.24; GCA_900315245.1, s__F23-D06 sp900315245, 95.0, 77.78, 0.22	93.65	11	0.956438192	N/A	k__Bacteria	(UID2569)	434	278	186	95.86	1.08	0	5.855169322	3.431413992	3.85185078	2.607147907	5.623598475	10.11370415	0.550300706	8.084491949	6.256840085	2.020373195	0.331991143	10.3085378
114500.8	d__Bacteria;p__Bacteroidota;c__Bacteroidia;o__Bacteroidales;f__WCHB1-69;g__F23-D06;s__	N/A	N/A	N/A	N/A	N/A	GCA_002392325.1	d__Bacteria;p__Bacteroidota;c__Bacteroidia;o__Bacteroidales;f__WCHB1-69;g__F23-D06;s__F23-D06 sp002392325	78.15	0.27	d__Bacteria;p__Bacteroidota;c__Bacteroidia;o__Bacteroidales;f__WCHB1-69;g__F23-D06;s__	Placement	taxonomic classification fully defined by topology	GCA_900315705.1, s__F23-D06 sp900315705, 95.0, 78.76, 0.3; GCA_002311645.1, s__F23-D06 sp002311645, 95.0, 78.51, 0.24; GCA_900315245.1, s__F23-D06 sp900315245, 95.0, 77.78, 0.22	93.65	11	0.956438192	N/A	o__Clostridiales	(UID1212)	172	263	149	83.28	15.36	25.53	5.855169322	3.431413992	3.85185078	2.607147907	5.623598475	10.11370415	0.550300706	8.084491949	6.256840085	2.020373195	0.331991143	10.3085378
114502.15	d__Bacteria;p__Bacteroidota;c__Bacteroidia;o__Bacteroidales;f__WCHB1-69;g__F23-D06;s__	N/A	N/A	N/A	N/A	N/A	GCA_002392325.1	d__Bacteria;p__Bacteroidota;c__Bacteroidia;o__Bacteroidales;f__WCHB1-69;g__F23-D06;s__F23-D06 sp002392325	78.03	0.25	d__Bacteria;p__Bacteroidota;c__Bacteroidia;o__Bacteroidales;f__WCHB1-69;g__F23-D06;s__	Placement	taxonomic classification fully defined by topology	GCA_900315705.1, s__F23-D06 sp900315705, 95.0, 78.72, 0.32; GCA_002311645.1, s__F23-D06 sp002311645, 95.0, 78.47, 0.24; GCA_900315245.1, s__F23-D06 sp900315245, 95.0, 78.05, 0.16	90	11	0.954912984	N/A	k__Bacteria	(UID2569)	434	278	186	93.69	0.95	28.57	5.865013806	3.36903129	3.886356619	2.711214303	5.590536774	9.833986065	0.615973796	8.14107871	6.31473069	1.976779408	0.430208374	10.22312877
114502.15	d__Bacteria;p__Bacteroidota;c__Bacteroidia;o__Bacteroidales;f__WCHB1-69;g__F23-D06;s__	N/A	N/A	N/A	N/A	N/A	GCA_002392325.1	d__Bacteria;p__Bacteroidota;c__Bacteroidia;o__Bacteroidales;f__WCHB1-69;g__F23-D06;s__F23-D06 sp002392325	78.03	0.25	d__Bacteria;p__Bacteroidota;c__Bacteroidia;o__Bacteroidales;f__WCHB1-69;g__F23-D06;s__	Placement	taxonomic classification fully defined by topology	GCA_900315705.1, s__F23-D06 sp900315705, 95.0, 78.72, 0.32; GCA_002311645.1, s__F23-D06 sp002311645, 95.0, 78.47, 0.24; GCA_900315245.1, s__F23-D06 sp900315245, 95.0, 78.05, 0.16	90	11	0.954912984	N/A	root	(UID1)	5656	56	24	0	0	0	5.865013806	3.36903129	3.886356619	2.711214303	5.590536774	9.833986065	0.615973796	8.14107871	6.31473069	1.976779408	0.430208374	10.22312877
114500.209	d__Bacteria;p__Bacteroidota;c__Bacteroidia;o__Bacteroidales;f__F082;g__F082;s__	N/A	N/A	N/A	N/A	N/A	N/A	N/A	N/A	N/A	d__Bacteria;p__Bacteroidota;c__Bacteroidia;o__Bacteroidales;f__F082;g__F082;s__	Placement	taxonomic classification fully defined by topology	GCA_002311655.1, s__F082 sp002311655, 95.0, 85.04, 0.72; GCA_900315175.1, s__F082 sp900315175, 95.0, 84.43, 0.72; GCA_001603665.1, s__F082 sp001603665, 95.0, 83.71, 0.69	96.33	11	0.986022941	N/A	k__Bacteria	(UID2569)	434	278	186	97.58	0	0	12.19065	0.543142667	280.406	38.67241667	18.98235	28.70311667	26.6366	66.19196667	71.10238333	10.46054167	45.11625	94.68031667
114504.32	d__Bacteria;p__Bacteroidota;c__Bacteroidia;o__Bacteroidales;f__F082;g__F082;s__	N/A	N/A	N/A	N/A	N/A	N/A	N/A	N/A	N/A	d__Bacteria;p__Bacteroidota;c__Bacteroidia;o__Bacteroidales;f__F082;g__F082;s__	Placement	taxonomic classification fully defined by topology	GCA_002311655.1, s__F082 sp002311655, 95.0, 84.83, 0.72; GCA_900315175.1, s__F082 sp900315175, 95.0, 84.18, 0.73; GCA_001603665.1, s__F082 sp001603665, 95.0, 83.29, 0.63	93.39	11	0.98598884	N/A	k__Bacteria	(UID2569)	434	278	186	94.89	1.08	0	12.02027645	0.569780414	276.0680903	38.17399613	18.74917226	28.53755419	26.27743161	65.49112129	70.45485935	10.42277897	44.61514581	94.3259129
114500.11	d__Bacteria;p__Proteobacteria;c__Alphaproteobacteria;o__RF32;f__CAG-239;g__UBA1254;s__	N/A	N/A	N/A	N/A	N/A	N/A	N/A	N/A	N/A	d__Bacteria;p__Proteobacteria;c__Alphaproteobacteria;o__RF32;f__CAG-239;g__UBA1254;s__	Placement	taxonomic classification fully defined by topology	N/A	16.01	11	0.936203286	N/A	k__Bacteria	(UID2569)	434	278	186	91.91	2.42	16.67	1.688907725	2.065905261	0.625241207	0.971358824	2.323437036	3.53439529	6.594337406	1.05229544	0.739933428	0.638508277	1.032301859	0.996344666
114500.11	d__Bacteria;p__Proteobacteria;c__Alphaproteobacteria;o__RF32;f__CAG-239;g__UBA1254;s__	N/A	N/A	N/A	N/A	N/A	N/A	N/A	N/A	N/A	d__Bacteria;p__Proteobacteria;c__Alphaproteobacteria;o__RF32;f__CAG-239;g__UBA1254;s__	Placement	taxonomic classification fully defined by topology	N/A	16.01	11	0.936203286	N/A	o__Rhodospirillales	(UID3754)	63	336	201	13.26	0	0	1.688907725	2.065905261	0.625241207	0.971358824	2.323437036	3.53439529	6.594337406	1.05229544	0.739933428	0.638508277	1.032301859	0.996344666
114504.141	d__Bacteria;p__Proteobacteria;c__Alphaproteobacteria;o__Rs-D84;f__Rs-D84;g__Rs-D84;s__	N/A	N/A	N/A	N/A	N/A	N/A	N/A	N/A	N/A	d__Bacteria;p__Proteobacteria;c__Alphaproteobacteria;o__Rs-D84;f__Rs-D84;g__Rs-D84;s__	Placement	taxonomic classification fully defined by topology	GCA_900313285.1, s__Rs-D84 sp900313285, 95.0, 80.12, 0.6; GCA_900321105.1, s__Rs-D84 sp900321105, 95.0, 80.1, 0.57; GCA_002348925.1, s__Rs-D84 sp002348925, 95.0, 79.63, 0.6; GCA_002310415.1, s__Rs-D84 sp002310415, 95.0, 79.27, 0.49; GCA_002309215.1, s__Rs-D84 sp002309215, 95.0, 78.88, 0.53; GCA_002373935.1, s__Rs-D84 sp002373935, 95.0, 78.09, 0.31; GCA_002371155.1, s__Rs-D84 sp002371155, 95.0, 77…	80.48	11	0.94195553	N/A	k__Bacteria	(UID2495)	2993	147	91	90.11	0	0	120.4825	2.4492875	61.165325	102.77825	68.1402	136.9625	6.995265	526.8855	395.876	33.040275	19.891075	418.17175
114505.86	d__Bacteria;p__Proteobacteria;c__Alphaproteobacteria;o__Rs-D84;f__Rs-D84;g__Rs-D84;s__	N/A	N/A	N/A	N/A	N/A	N/A	N/A	N/A	N/A	d__Bacteria;p__Proteobacteria;c__Alphaproteobacteria;o__Rs-D84;f__Rs-D84;g__Rs-D84;s__	Placement	taxonomic classification fully defined by topology	GCA_900313285.1, s__Rs-D84 sp900313285, 95.0, 80.39, 0.59; GCA_900321105.1, s__Rs-D84 sp900321105, 95.0, 80.24, 0.56; GCA_002348925.1, s__Rs-D84 sp002348925, 95.0, 79.92, 0.6; GCA_002310415.1, s__Rs-D84 sp002310415, 95.0, 79.29, 0.49; GCA_002309215.1, s__Rs-D84 sp002309215, 95.0, 78.83, 0.54; GCA_002437665.1, s__Rs-D84 sp002437665, 95.0, 78.01, 0.21; GCA_002373935.1, s__Rs-D84 sp002373935, 95.0, …	80.6	11	0.941952494	N/A	k__Bacteria	(UID2495)	2993	147	91	90.11	0	0	122.353125	2.5357175	61.922075	103.961	68.9399125	138.551125	7.222395	530.84175	402.359625	33.7753875	20.2247375	421.955
114506.21	d__Bacteria;p__Proteobacteria;c__Alphaproteobacteria;o__Rs-D84;f__Rs-D84;g__Rs-D84;s__	N/A	N/A	N/A	N/A	N/A	N/A	N/A	N/A	N/A	d__Bacteria;p__Proteobacteria;c__Alphaproteobacteria;o__Rs-D84;f__Rs-D84;g__Rs-D84;s__	Placement	taxonomic classification fully defined by topology	GCA_900321105.1, s__Rs-D84 sp900321105, 95.0, 80.21, 0.57; GCA_900313285.1, s__Rs-D84 sp900313285, 95.0, 80.04, 0.59; GCA_002348925.1, s__Rs-D84 sp002348925, 95.0, 79.76, 0.62; GCA_002310415.1, s__Rs-D84 sp002310415, 95.0, 79.35, 0.51; GCA_002309215.1, s__Rs-D84 sp002309215, 95.0, 78.98, 0.51; GCA_900320405.1, s__Rs-D84 sp900320405, 95.0, 78.07, 0.25; GCA_002437665.1, s__Rs-D84 sp002437665, 95.0,…	80.6	11	0.941952494	N/A	k__Bacteria	(UID2495)	2993	147	91	90.11	0	0	118.4426667	2.370936667	59.40023333	100.9929	66.7537	134.3886667	6.869156667	514.9623333	389.4103333	32.2857	19.32276667	409.254
114506.21	d__Bacteria;p__Proteobacteria;c__Alphaproteobacteria;o__Rs-D84;f__Rs-D84;g__Rs-D84;s__	N/A	N/A	N/A	N/A	N/A	N/A	N/A	N/A	N/A	d__Bacteria;p__Proteobacteria;c__Alphaproteobacteria;o__Rs-D84;f__Rs-D84;g__Rs-D84;s__	Placement	taxonomic classification fully defined by topology	GCA_900321105.1, s__Rs-D84 sp900321105, 95.0, 80.21, 0.57; GCA_900313285.1, s__Rs-D84 sp900313285, 95.0, 80.04, 0.59; GCA_002348925.1, s__Rs-D84 sp002348925, 95.0, 79.76, 0.62; GCA_002310415.1, s__Rs-D84 sp002310415, 95.0, 79.35, 0.51; GCA_002309215.1, s__Rs-D84 sp002309215, 95.0, 78.98, 0.51; GCA_900320405.1, s__Rs-D84 sp900320405, 95.0, 78.07, 0.25; GCA_002437665.1, s__Rs-D84 sp002437665, 95.0,…	80.6	11	0.941952494	N/A	k__Bacteria	(UID203)	5449	104	58	75.52	10.27	0	118.4426667	2.370936667	59.40023333	100.9929	66.7537	134.3886667	6.869156667	514.9623333	389.4103333	32.2857	19.32276667	409.254
114503.95	d__Bacteria;p__Proteobacteria;c__Alphaproteobacteria;o__Rs-D84;f__Rs-D84;g__Rs-D84;s__	N/A	N/A	N/A	N/A	N/A	N/A	N/A	N/A	N/A	d__Bacteria;p__Proteobacteria;c__Alphaproteobacteria;o__Rs-D84;f__Rs-D84;g__Rs-D84;s__	Placement	taxonomic classification fully defined by topology	GCA_900321105.1, s__Rs-D84 sp900321105, 95.0, 80.23, 0.56; GCA_900313285.1, s__Rs-D84 sp900313285, 95.0, 80.19, 0.59; GCA_002348925.1, s__Rs-D84 sp002348925, 95.0, 80.0, 0.61; GCA_002310415.1, s__Rs-D84 sp002310415, 95.0, 79.08, 0.52; GCA_002309215.1, s__Rs-D84 sp002309215, 95.0, 78.73, 0.51; GCA_002371155.1, s__Rs-D84 sp002371155, 95.0, 78.1, 0.29; GCA_002373935.1, s__Rs-D84 sp002373935, 95.0, 7…	80.6	11	0.941952494	N/A	k__Bacteria	(UID2495)	2993	147	91	90.11	0	0	117.8125	2.32139	59.46525	101.00795	66.4914	134.4915	6.751335	517.0145	387.72	32.0135	19.17075	409.8275
114500.98	d__Bacteria;p__Proteobacteria;c__Alphaproteobacteria;o__Rs-D84;f__Rs-D84;g__Rs-D84;s__	N/A	N/A	N/A	N/A	N/A	N/A	N/A	N/A	N/A	d__Bacteria;p__Proteobacteria;c__Alphaproteobacteria;o__Rs-D84;f__Rs-D84;g__Rs-D84;s__	Placement	taxonomic classification fully defined by topology	GCA_900321105.1, s__Rs-D84 sp900321105, 95.0, 80.17, 0.57; GCA_900313285.1, s__Rs-D84 sp900313285, 95.0, 80.12, 0.59; GCA_002348925.1, s__Rs-D84 sp002348925, 95.0, 79.78, 0.6; GCA_002310415.1, s__Rs-D84 sp002310415, 95.0, 79.17, 0.51; GCA_002309215.1, s__Rs-D84 sp002309215, 95.0, 78.8, 0.51; GCA_900320405.1, s__Rs-D84 sp900320405, 95.0, 77.9, 0.25; GCA_002371155.1, s__Rs-D84 sp002371155, 95.0, 77…	80.6	11	0.941952494	N/A	k__Bacteria	(UID2495)	2993	147	91	90.11	0	0	117.5826667	2.317123333	58.6859	100.3165333	66.22463333	133.524	6.790343333	513.046	387.3826667	32.00783333	19.20743333	407.4796667
114498.207	d__Bacteria;p__Proteobacteria;c__Alphaproteobacteria;o__Rs-D84;f__Rs-D84;g__Rs-D84;s__	N/A	N/A	N/A	N/A	N/A	N/A	N/A	N/A	N/A	d__Bacteria;p__Proteobacteria;c__Alphaproteobacteria;o__Rs-D84;f__Rs-D84;g__Rs-D84;s__	Placement	taxonomic classification fully defined by topology	GCA_900321105.1, s__Rs-D84 sp900321105, 95.0, 80.16, 0.57; GCA_900313285.1, s__Rs-D84 sp900313285, 95.0, 80.07, 0.59; GCA_002348925.1, s__Rs-D84 sp002348925, 95.0, 79.63, 0.62; GCA_002310415.1, s__Rs-D84 sp002310415, 95.0, 79.09, 0.51; GCA_002309215.1, s__Rs-D84 sp002309215, 95.0, 78.92, 0.51; GCA_002371155.1, s__Rs-D84 sp002371155, 95.0, 77.81, 0.3; GCA_900320405.1, s__Rs-D84 sp900320405, 95.0, …	80.6	11	0.941952494	N/A	k__Bacteria	(UID2495)	2993	147	91	90.11	0	0	122.2704	2.470204	62.32008	103.96786	69.23198	138.5872	7.17354	531.567	403.1224	33.82042	20.27104	423.7564
114497.194	d__Bacteria;p__Proteobacteria;c__Alphaproteobacteria;o__Rs-D84;f__Rs-D84;g__Rs-D84;s__	N/A	N/A	N/A	N/A	N/A	N/A	N/A	N/A	N/A	d__Bacteria;p__Proteobacteria;c__Alphaproteobacteria;o__Rs-D84;f__Rs-D84;g__Rs-D84;s__	Placement	taxonomic classification fully defined by topology	GCA_900313285.1, s__Rs-D84 sp900313285, 95.0, 80.21, 0.57; GCA_900321105.1, s__Rs-D84 sp900321105, 95.0, 80.09, 0.59; GCA_002348925.1, s__Rs-D84 sp002348925, 95.0, 79.71, 0.62; GCA_002310415.1, s__Rs-D84 sp002310415, 95.0, 79.27, 0.5; GCA_002309215.1, s__Rs-D84 sp002309215, 95.0, 78.83, 0.52; GCA_900320405.1, s__Rs-D84 sp900320405, 95.0, 78.16, 0.25; GCA_002371155.1, s__Rs-D84 sp002371155, 95.0, …	80.6	11	0.941952494	N/A	k__Bacteria	(UID2495)	2993	147	91	90.11	0	0	117.4325	2.29002	59.2696	100.7196	66.27315	134.094	6.70269	515.701	386.797	31.94465	19.1162	408.728
114495.7	d__Bacteria;p__Proteobacteria;c__Alphaproteobacteria;o__Rs-D84;f__Rs-D84;g__Rs-D84;s__	N/A	N/A	N/A	N/A	N/A	N/A	N/A	N/A	N/A	d__Bacteria;p__Proteobacteria;c__Alphaproteobacteria;o__Rs-D84;f__Rs-D84;g__Rs-D84;s__	Placement	taxonomic classification fully defined by topology	GCA_900321105.1, s__Rs-D84 sp900321105, 95.0, 80.22, 0.56; GCA_900313285.1, s__Rs-D84 sp900313285, 95.0, 80.17, 0.57; GCA_002348925.1, s__Rs-D84 sp002348925, 95.0, 79.65, 0.62; GCA_002310415.1, s__Rs-D84 sp002310415, 95.0, 79.17, 0.52; GCA_002309215.1, s__Rs-D84 sp002309215, 95.0, 78.94, 0.52; GCA_900320405.1, s__Rs-D84 sp900320405, 95.0, 77.79, 0.25; GCA_002373935.1, s__Rs-D84 sp002373935, 95.0,…	80.6	11	0.941952494	N/A	k__Bacteria	(UID2495)	2993	147	91	90.11	0	0	115.9365	2.240885	58.8499	100.191	66.3812	133.745	6.503795	514.1065	381.862	31.3472	19.0401	408.2645
114495.7	d__Bacteria;p__Proteobacteria;c__Alphaproteobacteria;o__Rs-D84;f__Rs-D84;g__Rs-D84;s__	N/A	N/A	N/A	N/A	N/A	N/A	N/A	N/A	N/A	d__Bacteria;p__Proteobacteria;c__Alphaproteobacteria;o__Rs-D84;f__Rs-D84;g__Rs-D84;s__	Placement	taxonomic classification fully defined by topology	GCA_900321105.1, s__Rs-D84 sp900321105, 95.0, 80.22, 0.56; GCA_900313285.1, s__Rs-D84 sp900313285, 95.0, 80.17, 0.57; GCA_002348925.1, s__Rs-D84 sp002348925, 95.0, 79.65, 0.62; GCA_002310415.1, s__Rs-D84 sp002310415, 95.0, 79.17, 0.52; GCA_002309215.1, s__Rs-D84 sp002309215, 95.0, 78.94, 0.52; GCA_900320405.1, s__Rs-D84 sp900320405, 95.0, 77.79, 0.25; GCA_002373935.1, s__Rs-D84 sp002373935, 95.0,…	80.6	11	0.941952494	N/A	o__Clostridiales	(UID1212)	172	263	149	75.12	2.35	45.45	115.9365	2.240885	58.8499	100.191	66.3812	133.745	6.503795	514.1065	381.862	31.3472	19.0401	408.2645
114502.184	d__Bacteria;p__Proteobacteria;c__Alphaproteobacteria;o__Rs-D84;f__Rs-D84;g__Rs-D84;s__	N/A	N/A	N/A	N/A	N/A	N/A	N/A	N/A	N/A	d__Bacteria;p__Proteobacteria;c__Alphaproteobacteria;o__Rs-D84;f__Rs-D84;g__Rs-D84;s__	Placement	taxonomic classification fully defined by topology	GCA_900313285.1, s__Rs-D84 sp900313285, 95.0, 80.24, 0.57; GCA_900321105.1, s__Rs-D84 sp900321105, 95.0, 80.09, 0.59; GCA_002348925.1, s__Rs-D84 sp002348925, 95.0, 79.83, 0.62; GCA_002310415.1, s__Rs-D84 sp002310415, 95.0, 79.33, 0.5; GCA_002309215.1, s__Rs-D84 sp002309215, 95.0, 78.89, 0.52; GCA_002371155.1, s__Rs-D84 sp002371155, 95.0, 78.14, 0.3; GCA_900320405.1, s__Rs-D84 sp900320405, 95.0, 7…	80.6	11	0.941952494	N/A	k__Bacteria	(UID2495)	2993	147	91	90.11	0	0	113.9733333	2.18729	56.8093	96.6158	63.90016667	131.3993333	6.366453333	504.564	372.2873333	30.10886667	18.48666667	397.5763333
114499.142	d__Bacteria;p__Proteobacteria;c__Alphaproteobacteria;o__Rs-D84;f__Rs-D84;g__Rs-D84;s__	N/A	N/A	N/A	N/A	N/A	N/A	N/A	N/A	N/A	d__Bacteria;p__Proteobacteria;c__Alphaproteobacteria;o__Rs-D84;f__Rs-D84;g__Rs-D84;s__	Placement	taxonomic classification fully defined by topology	GCA_900321105.1, s__Rs-D84 sp900321105, 95.0, 80.18, 0.57; GCA_900313285.1, s__Rs-D84 sp900313285, 95.0, 80.06, 0.58; GCA_002348925.1, s__Rs-D84 sp002348925, 95.0, 79.79, 0.62; GCA_002310415.1, s__Rs-D84 sp002310415, 95.0, 79.49, 0.51; GCA_002309215.1, s__Rs-D84 sp002309215, 95.0, 78.95, 0.53; GCA_002373935.1, s__Rs-D84 sp002373935, 95.0, 77.88, 0.32; GCA_002371155.1, s__Rs-D84 sp002371155, 95.0,…	80.6	11	0.941952494	N/A	k__Bacteria	(UID2495)	2993	147	91	90.11	0	0	118.8725	2.43272	59.56941667	101.8691	66.96716667	136.1715	6.91099	522.6923333	391.09	32.17231667	19.62511667	413.201
114502.62	d__Bacteria;p__Elusimicrobiota;c__Endomicrobia;o__Endomicrobiales;f__Endomicrobiaceae;g__RUG240;s__	N/A	N/A	N/A	N/A	N/A	GCA_900316875.1	d__Bacteria;p__Elusimicrobiota;c__Endomicrobia;o__Endomicrobiales;f__Endomicrobiaceae;g__RUG240;s__RUG240 sp900316875	88.37	0.62	d__Bacteria;p__Elusimicrobiota;c__Endomicrobia;o__Endomicrobiales;f__Endomicrobiaceae;g__;s__	Placement	taxonomic novelty determined using RED	N/A	82.94	11	0.971778163	N/A	k__Bacteria	(UID2495)	2993	143	89	90.62	3.54	20	4.21571529	2.501055222	5.511085734	3.560516826	1.6444947	5.142618464	1.288716778	6.566260239	5.038389556	2.254738157	3.070878898	4.179459717
