# Supplementary material for: Distinct lactate utilization strategies drive niche differentiation between two co-existing Megasphaera species in the rumen microbiome
Source: ISME J. 2025 Jul 14;19(1):wraf147. doi: 10.1093/ismejo/wraf147 (PMC12342382; doi:10.1093/ismejo/wraf147)
Supplement: Supplementary_Table_5_final_wraf147 [file supplementary_table_5_final_wraf147.zip › Supplementary_Table_5_final_wraf147.csv]

asv	experiment	mean_rel_abundance	sd_rel_abundance	phylum	family	genus
2b33470dd62fd43d6f99348c842170fc	Experiment 2	11.17793717	2.31788292	Actinobacteria	Bifidobacteriaceae	Bifidobacterium
d00a3113d20af2016cbd40ddf3337231	Experiment 1	3.32682638	1.819463052	Actinobacteria	Bifidobacteriaceae	Bifidobacterium
ccac83126723f6f17cd2509cd69bacdb	Experiment 2	2.838495857	1.589556722	Firmicutes	Erysipelotrichaceae	Erysipelotrichaceae_incertae_sedis
ccac83126723f6f17cd2509cd69bacdb	Experiment 1	9.112569905	3.597201824	Firmicutes	Erysipelotrichaceae	Erysipelotrichaceae_incertae_sedis
0e32600d9ce198d8b4db5ae1a9c9a693	Experiment 2	3.653051059	1.200482188	Firmicutes	Lactobacillaceae	Lactobacillus
ebbfff4f53bee0e6e65f6eb1808c71e9	Experiment 2	3.095918821	0.924615802	Firmicutes	Lactobacillaceae	Lactobacillus
b68f61951e5745e3a5b0ed2275e6afff	Experiment 2	2.189820509	0.631584167	Firmicutes	Lactobacillaceae	Lactobacillus
e62c9128d4169fbdbdf1daa802527616	Experiment 2	2.183751078	0.656451731	Firmicutes	Lactobacillaceae	Lactobacillus
73434e9b25a6733158551284e0fea639	Experiment 2	1.131102933	0.336054714	Firmicutes	Lactobacillaceae	Lactobacillus
0e32600d9ce198d8b4db5ae1a9c9a693	Experiment 1	3.761492916	0.729362432	Firmicutes	Lactobacillaceae	Lactobacillus
b68f61951e5745e3a5b0ed2275e6afff	Experiment 1	1.009432996	0.119997531	Firmicutes	Lactobacillaceae	Lactobacillus
42cd88d12d9f9b60e784226a2cc22d5b	Experiment 2	1.769951783	0.726030288	Firmicutes	Veillonellaceae	Megasphaera
42cd88d12d9f9b60e784226a2cc22d5b	Experiment 1	1.183618616	0.66292915	Firmicutes	Veillonellaceae	Megasphaera
f4958a17c134748048b04ab1ad8e37c9	Experiment 2	2.724958684	1.663479714	Actinobacteria	Coriobacteriaceae	Olsenella
f4958a17c134748048b04ab1ad8e37c9	Experiment 1	2.65989054	2.093468883	Actinobacteria	Coriobacteriaceae	Olsenella
f18fb5fc94c12a72c34c6ea7c46ced05	Experiment 2	1.638863294	0.206748887	Bacteroidetes	Prevotellaceae	Prevotella
9efb600a2134f80bb6cc8d9082bd53de	Experiment 2	2.085944366	0.21743458	Bacteroidetes	Prevotellaceae	Prevotella
a89c6a8aab4eede38e4e0b5f1b4848ae	Experiment 2	2.09436515	0.943961098	Bacteroidetes	Prevotellaceae	Prevotella
ed3bdbe9650634e79de44420c658416a	Experiment 2	1.072561409	0.389934219	Bacteroidetes	Prevotellaceae	Prevotella
f18fb5fc94c12a72c34c6ea7c46ced05	Experiment 1	2.723604704	1.054920661	Bacteroidetes	Prevotellaceae	Prevotella
adf060f30d91c510369fb0a01fad79de	Experiment 1	3.4771392	1.751603976	Bacteroidetes	Prevotellaceae	Prevotella
d01def8de9d83d9bff16ac8fe47cf4d1	Experiment 1	1.896787745	0.51893476	Bacteroidetes	Prevotellaceae	Prevotella
fd9c1527d0d0ce35132bdf6aff546f68	Experiment 1	1.244949359	0.304096656	Bacteroidetes	Prevotellaceae	Prevotella
