# Supplementary material for: Distinct lactate utilization strategies drive niche differentiation between two co-existing Megasphaera species in the rumen microbiome
Source: ISME J. 2025 Jul 14;19(1):wraf147. doi: 10.1093/ismejo/wraf147 (PMC12342382; doi:10.1093/ismejo/wraf147)
Supplement: Supplementary_Table_6_final_wraf147 [file supplementary_table_6_final_wraf147.zip]

Archive with 1 entries (1 files):
- Supplementary_Table_6_final_wraf147.csv
