# Supplementary material for: Distinct lactate utilization strategies drive niche differentiation between two co-existing Megasphaera species in the rumen microbiome
Source: ISME J. 2025 Jul 14;19(1):wraf147. doi: 10.1093/ismejo/wraf147 (PMC12342382; doi:10.1093/ismejo/wraf147)
Supplement: Supplementary_Table_6_final_wraf147 [file supplementary_table_6_final_wraf147.zip › Supplementary_Table_6_final_wraf147.csv]

Bioreactor feed composition
	% in High Starch	% in High Fibre
Barley meal	48	28
Alfalfa Pellets	42	65.54
Rapeseed meal	8.54	5
Biomin BOV Vital	1	1
Limestone	0.46	0.46
Bioreactor buffer composition (g/L)
	Full Strength	Diluted (75%)
NaHCO3	147	110.25
Na2HPO4 * 2H2O	69.6	52.2
NaCl	7.05	5.2875
KCl	8.55	6.4125
Ca and Mg stock (g/L)
	Full Strength	Diluted (75%)
CaCl2	1.33	0.9975
MgCl2	1.99	1.4925
